# Supplementary material for: Circular RNA circPOLR2A promotes clear cell renal cell carcinoma progression by facilitating the UBE3C-induced ubiquitination of PEBP1 and, thereby, activating the ERK signaling pathway
Source: Mol Cancer. 2022 Jul 15;21:146. doi: 10.1186/s12943-022-01607-8 (PMC9284792; doi:10.1186/s12943-022-01607-8)
Supplement: Supplementary file 6 — Additional file 6: Supplemental Table 2. [file 12943_2022_1607_MOESM6_ESM.xlsx]

## Sheet: Sheet1
Supplemental table 2: The highly expressed circRNAs whose expression ranked within the top 10 among DE circRNAs screened out from any GEO dataset.
GSE100186	logFC	AveExpr	t	P.Value	adj.P.Val	B	circRNA
ASCRP3010297	3.47256	14.505	5.12845	0.000556772	0.0223784	0.143453	hsa_circRNA_105055
ASCRP3010111	3.74858	14.4929	5.2542	0.000468508	0.0215242	0.310249	hsa_circRNA_101965
ASCRP3001666	3.447	14.0068	5.12148	0.000562162	0.0223784	0.134132	hsa_circRNA_100372
ASCRP3002273	3.59419	13.7568	5.53141	0.000322781	0.0208771	0.668865	hsa_circRNA_103349
ASCRP3004450	4.54788	13.6055	5.75444	0.000241049	0.0208051	0.948368	hsa_circRNA_402565
ASCRP3007517	4.32969	13.5728	5.88865	0.00020287	0.0208051	1.11274	hsa_circRNA_406951
ASCRP3010126	4.373	13.3984	5.87926	0.000205316	0.0208051	1.10133	hsa_circRNA_006562
ASCRP3004734	4.4195	13.3505	5.6662	0.000270344	0.0208051	0.838741	hsa_circRNA_100703
ASCRP3002072	4.59832	13.0288	5.94357	0.000189182	0.0208051	1.17918	hsa_circRNA_406752
ASCRP3007966	3.72729	12.9122	5.26779	0.00045991	0.0215242	0.328124	hsa_circRNA_092437
GSE137836	logFC	AveExpr	t	P.Value	adj.P.Val	B	circRNA
ASCRP3001666	3.10097	13.7555	3.92337	0.00447436	0.54323	-1.7101	hsa_circRNA_100372
ASCRP3010111	5.82421	12.9463	7.48028	7.39056e-05	0.103003	1.25904	hsa_circRNA_101965
ASCRP3007966	3.17123	12.8973	3.8462	0.00498643	0.54323	-1.79933	hsa_circRNA_092437
ASCRP3010297	4.90264	12.5916	7.71337	5.94994e-05	0.103003	1.38825	hsa_circRNA_105055
ASCRP3002273	3.87085	12.4571	6.79582	0.000144183	0.136289	0.841352	hsa_circRNA_103349
ASCRP3003271	4.00937	12.125	4.53395	0.00195781	0.450995	-1.04355	hsa_circRNA_000317
ASCRP3004450	6.20057	12.0882	7.64812	6.31895e-05	0.103003	1.3527	hsa_circRNA_402565
ASCRP3007517	5.41641	12.0203	7.37848	8.13812e-05	0.103003	1.20062	hsa_circRNA_406951
ASCRP3010126	5.3439	11.8817	7.3358	8.47622e-05	0.103003	1.17575	hsa_circRNA_006562
ASCRP3002072	6.10376	11.7213	8.22103	3.7757e-05	0.103003	1.64904	hsa_circRNA_406752
