# Supplementary material for: Circular RNA circPOLR2A promotes clear cell renal cell carcinoma progression by facilitating the UBE3C-induced ubiquitination of PEBP1 and, thereby, activating the ERK signaling pathway
Source: Mol Cancer. 2022 Jul 15;21:146. doi: 10.1186/s12943-022-01607-8 (PMC9284792; doi:10.1186/s12943-022-01607-8)
Supplement: Supplementary file 7 — Additional file 7: Supplemental Table 3. [file 12943_2022_1607_MOESM7_ESM.xlsx]

## Sheet: Sheet1
Supplemental table 3: The proteins could serve as the independent prognostic factor in cRCC cohort from CPTAC database, which was evaluated via Kaplan-Meier method, Log-rank test and univariate and multivariate cox regression analysis.
id	HR	HR.95L	HR.95H	pvalue
ABCC6	0.046863	0.00584068	0.376008	0.0039691
ABHD18	0.497671	0.285816	0.866562	0.0136586
ACOT2	0.162873	0.0429684	0.617371	0.00759977
ACOX2	0.0215852	0.00110299	0.422417	0.0114748
ADAM15	6.4297	1.49753	27.6061	0.0123096
ADH6	0.110291	0.0181043	0.671891	0.0167892
AGXT2	0.217611	0.0600635	0.788405	0.0202364
AIF1L	0.157786	0.0425806	0.584688	0.00572701
AMACR	0.143375	0.0239675	0.857675	0.0333214
AMN	0.018436	0.00146378	0.232198	0.00200377
ANKFY1	9.20064e-05	1.61394e-07	0.0524504	0.00409884
ANKRD49	0.052131	0.00959948	0.283104	0.000622272
ANKS4B	0.284178	0.0968037	0.834234	0.0220318
ARVCF	0.0831409	0.00711277	0.971831	0.0473962
ASPA	0.339739	0.128883	0.895558	0.0290345
ATP6V1B2	0.0376221	0.00240909	0.587535	0.0193237
BBOX1	0.219032	0.0565594	0.848223	0.0279307
BHMT2	0.169078	0.0379157	0.753969	0.0197955
CAMSAP3	0.0553511	0.00640606	0.478258	0.00852944
CCDC22	5.308e-08	6.26926e-13	0.00449413	0.00380844
CD163	3.62305	1.22189	10.7428	0.0202693
CD320	30.7505	2.9891	316.348	0.00396831
CFHR5	2.5743	1.02958	6.43663	0.0431445
CHDH	0.0104698	0.000500296	0.219103	0.00329851
CLIC3	3.13628	1.32252	7.43752	0.00947403
CLIC5	0.297265	0.0991016	0.891676	0.0304235
CNDP1	0.251398	0.0641541	0.985145	0.0475418
CRTAP	7.95332	1.5788	40.0654	0.0119535
CRYBB3	0.312757	0.115879	0.844132	0.0217644
CRYM	0.173095	0.0322955	0.92774	0.0406067
CUBN	0.15155	0.0360439	0.637206	0.0100244
CUEDC2	10.5505	1.07246	103.792	0.0433897
CUL9	0.0666582	0.00715296	0.621185	0.0174045
CYB5A	0.108059	0.016928	0.689789	0.0186416
DAB2	0.0970445	0.0152853	0.616122	0.0133782
DAPK1	0.0890801	0.00924144	0.858661	0.0364587
DBN1	10.696	1.62614	70.3538	0.0136682
DEFA4	2.27436	1.25149	4.13325	0.00701764
DENND3	33.0506	3.36306	324.806	0.00269797
DERA	0.000774279	8.39541e-06	0.0714089	0.00191338
DHRS11	0.0506803	0.00308312	0.833083	0.0368145
DNPH1	0.018928	0.00121551	0.294749	0.00462474
EFEMP1	2.99438	1.19525	7.50162	0.0192527
EGFR	6.50246	1.24562	33.9446	0.0263881
ENPP4	0.0344275	0.00288947	0.410196	0.0077022
ENPP5	0.15569	0.0283609	0.854681	0.0322983
EPM2A	0.0940897	0.0118072	0.749783	0.0256216
EXOC2	3.21537e-07	4.19439e-11	0.00246487	0.00105311
EXOC7	0.0023003	2.32556e-05	0.227532	0.00955449
EZR	0.190643	0.044433	0.817965	0.0257227
FBXO9	0.017775	0.00141359	0.223509	0.00180898
FCGBP	2.39447	1.0304	5.56436	0.0424003
FCHO2	0.0341188	0.00251367	0.463104	0.011134
FKBP10	4.44759	1.36405	14.5017	0.0133309
FSTL1	2.24435	1.05786	4.76161	0.035159
GAB2	0.181674	0.0383982	0.859555	0.0314908
GAMT	0.10101	0.016041	0.636059	0.0146098
GATD1	0.0196918	0.000392579	0.987736	0.0492823
GDA	0.242018	0.0960246	0.609979	0.0026292
GLE1	250.265	1.35119	46353.9	0.0381777
GNB5	0.0541591	0.00509648	0.575536	0.015601
GORAB	29.9646	1.54882	579.716	0.0244868
GPC1	5.10168	1.66472	15.6345	0.00434562
GPR89A	0.0651428	0.00786057	0.539857	0.011364
GUF1	0.0120977	0.000325703	0.449349	0.0166791
GZF1	14.0591	1.58439	124.754	0.0176378
HDAC6	0.00290799	7.75907e-05	0.108987	0.0015842
HDHD3	0.0294319	0.00135091	0.641229	0.0249214
HNRNPH2	0.00837626	7.11019e-05	0.986777	0.0493639
IGHMBP2	0.0335058	0.00274559	0.408887	0.00779984
IMPDH1	12.4246	1.76674	87.376	0.0113463
INHBC	3.01298	1.17453	7.72914	0.0217536
IQGAP2	0.0122003	0.000496294	0.299918	0.00699504
IRGQ	0.0031649	6.48737e-05	0.154402	0.00370942
ISOC1	0.0267959	0.00162768	0.441129	0.0113213
JMJD6	19.2363	1.44769	255.604	0.0250728
KCTD6	0.0937154	0.0117438	0.747849	0.025473
KIF13B	0.0207838	0.00105614	0.409004	0.0108323
KL	0.134736	0.0209412	0.866896	0.0348284
KLHDC7A	0.0974187	0.0113121	0.838962	0.0340229
LAMTOR5	0.0244835	0.00133142	0.450229	0.0125209
LBP	4.13162	1.54772	11.0293	0.00462822
LRP1	8.44431	1.27818	55.7876	0.0267775
LTBP4	3.73098	1.46453	9.50495	0.0057869
LYAR	11.7828	1.06262	130.654	0.0444899
MAGED1	3.8951	1.01083	15.0093	0.0481988
MAP3K20	9.03349	1.11443	73.2248	0.0392611
MAP7D1	28.5715	1.87576	435.201	0.0158371
MAPK8	0.00136675	1.31552e-05	0.141997	0.00537128
MCMBP	141.24	5.57863	3575.92	0.00267746
MINDY1	0.028919	0.00172706	0.484238	0.0137272
MRC2	2.32985	1.01064	5.37104	0.0471667
MRM2	27.5922	2.55232	298.289	0.00630609
MRPL48	30.5255	1.24122	750.719	0.0364191
MSRA	0.100435	0.0125192	0.80574	0.0305202
MT2A	1.84307	1.02937	3.29999	0.0396504
MYH7	3.98223	1.11833	14.1802	0.0329608
MYORG	0.0783459	0.0119729	0.512666	0.00788228
NAA20	95.4685	7.98005	1142.13	0.000318014
NEK1	0.0326982	0.00115824	0.923102	0.044759
NGRN	21.4861	2.28848	201.729	0.00726363
NUDT1	9.026	1.14418	71.2026	0.0368182
NUP160	188.777	1.40426	25377.8	0.0361057
NUP205	150.296	1.24509	18142.3	0.0404039
P3H2	3.15394	1.00675	9.88064	0.0486657
P3H4	5.61877	1.96089	16.1001	0.00131034
P4HA2	3.90365	1.1599	13.1377	0.0278405
PDZK1	0.167663	0.0363179	0.774025	0.0221273
PEBP1	0.0755834	0.00623297	0.916553	0.0425191
PIN1	0.03003	0.00136455	0.660876	0.0262452
PLAUR	8.07033	1.42371	45.7468	0.0183217
PLEKHF2	0.0511116	0.00389413	0.670856	0.0235821
POLD3	5.78091	1.05257	31.7499	0.043496
POLR1E	14.1697	1.46323	137.218	0.0221053
PPP1R7	0.00504272	0.000142851	0.17801	0.00362434
PRPF38A	60.8033	2.62154	1410.26	0.0104433
PXDC1	0.050593	0.00561536	0.455831	0.00780437
RAB3D	12.6846	1.40806	114.269	0.0235069
RACGAP1	6.34955	2.13108	18.9185	0.000905695
RAPGEF2	0.0245856	0.00126026	0.479627	0.0144973
RAPGEF3	0.144748	0.02625	0.798169	0.0265032
RFC2	46.9046	1.39766	1574.09	0.0318142
RHBDF2	8.84214	1.34744	58.0236	0.023169
RP9	9.3265	1.23804	70.2593	0.0302187
RPAP2	11.2034	1.59144	78.8691	0.0152411
RPS6KA3	0.00311475	4.45814e-05	0.217617	0.00772593
SAT2	0.242338	0.0692193	0.848432	0.0266192
SDC1	3.34221	1.08894	10.2581	0.0349552
SEPHS2	0.0844725	0.00794671	0.897931	0.0404389
SERINC3	7.8935	1.66731	37.37	0.00920412
SETD3	0.060716	0.00406526	0.906814	0.0422678
SGK3	0.0529966	0.00420238	0.668343	0.0231128
SH3RF1	0.121746	0.0195511	0.758113	0.0240249
SHC1	43.9407	2.03363	949.43	0.0158355
SHMT1	0.123339	0.0191207	0.795602	0.0277806
SLC22A11	0.341518	0.128849	0.905205	0.0307557
SLC26A1	0.148937	0.0288574	0.768688	0.0229578
SLC2A9	0.167109	0.0307472	0.908228	0.0383203
SLC5A10	0.302286	0.119028	0.767687	0.0118721
SMARCA1	20.0351	2.52608	158.904	0.0045536
SMYD4	0.190839	0.0433989	0.83918	0.0283797
SP140L	7.25731	1.24568	42.281	0.0275047
SRGAP2	33.4013	1.33336	836.72	0.0327582
STAT5B	0.0119456	0.000340221	0.419427	0.0147476
STEAP3	3.89352	1.27053	11.9316	0.0173588
SYTL4	3.37153	1.12515	10.1029	0.0299649
TBC1D22B	0.00219147	8.1391e-05	0.059006	0.000268026
TFAM	11.061	1.2889	94.923	0.0284257
TFPI	3.12674	1.17015	8.35493	0.0230076
TMEM135	0.203477	0.0451725	0.916548	0.0381311
TMEM87B	5.62321	1.49911	21.0928	0.0104611
TNFAIP8L1	0.339784	0.128864	0.895932	0.0291014
TOM1L2	0.00155103	1.53753e-05	0.156465	0.00599739
TRMT2A	122.005	2.07651	7168.4	0.0208028
TSPAN13	5.50359	1.41418	21.4185	0.013901
TTC25	0.136385	0.0219047	0.849174	0.032746
TWSG1	4.94707	1.20072	20.3823	0.0268852
UPP1	4.43304	1.0694	18.3765	0.0401267
USP36	7.9992	1.37106	46.67	0.0208521
UTP23	5.8461	1.13959	29.9905	0.0342944
UTP4	76.3787	1.25975	4630.85	0.0384318
VDAC2	6.3149	1.25321	31.8207	0.0255156
VHL	27.1873	2.05525	359.64	0.0121852
VPS26C	0.00516628	0.000194989	0.136882	0.0016362
VPS35L	0.0381065	0.00247224	0.587362	0.0192192
VPS50	0.00110206	2.78276e-06	0.436448	0.0256393
VPS52	8.78456e-05	6.44143e-08	0.1198	0.0112079
VSIG4	4.03684	1.12527	14.4819	0.03227
XPOT	7.36919	1.15977	46.8239	0.0342535
ZNF276	0.182596	0.0374218	0.89096	0.0354893
ZNF827	0.00826958	0.000506573	0.134997	0.000764411
