# Supplementary material for: Circular RNA circPOLR2A promotes clear cell renal cell carcinoma progression by facilitating the UBE3C-induced ubiquitination of PEBP1 and, thereby, activating the ERK signaling pathway
Source: Mol Cancer. 2022 Jul 15;21:146. doi: 10.1186/s12943-022-01607-8 (PMC9284792; doi:10.1186/s12943-022-01607-8)
Supplement: Supplementary file 8 — Additional file 8: Supplemental Table 4. [file 12943_2022_1607_MOESM8_ESM.xlsx]

## Sheet: Sheet1
Supplemental table 4: GO enrichment analysis of the circPOLR2A-interacting proteins identified via RNA pull down and MS analysis
ONTOLOGY	ID	Description	GeneRatio	BgRatio	pvalue	p.adjust	qvalue	geneID	Count
BP	GO:1903311	regulation of mRNA metabolic process	22/291	334/18862	1.22931e-08	1.59512e-05	1.35328e-05	HNRNPM/UPF1/HNRNPC/HNRNPA1/PTBP1/RBMX/RBM3/TAF15/PSMA4/PSMC3/PUF60/YWHAB/PSMD2/PSMA2/FASTKD2/PSMD11/YTHDF2/SERBP1/SET/PSMA3/ZBTB7A/LARP4B	22
BP	GO:0043487	regulation of RNA stability	17/291	198/18862	1.24593e-08	1.59512e-05	1.35328e-05	HNRNPM/UPF1/HNRNPC/TAF15/PSMA4/PSMC3/YWHAB/PSMD2/PSMA2/DDX49/FASTKD2/PSMD11/YTHDF2/SERBP1/SET/PSMA3/LARP4B	17
BP	GO:0002478	antigen processing and presentation of exogenous peptide antigen	16/291	177/18862	1.62215e-08	1.59512e-05	1.35328e-05	KIF23/PDIA3/CAPZB/ARF1/CANX/AP1M1/PSMA4/PSMC3/PSMD2/PSMA2/RAB7A/PSMD11/DYNC1H1/CLTA/PSMA3/TAPBP	16
BP	GO:0006457	protein folding	18/291	233/18862	2.4098e-08	1.59512e-05	1.35328e-05	PDIA6/PDIA3/GNB2/CCT6A/CCT8/HSPE1/CANX/CCT2/CCT5/RAD23B/CDC37/HSP90B1/TRAP1/P3H1/DERL1/AHSA1/MLEC/GANAB	18
BP	GO:0019884	antigen processing and presentation of exogenous antigen	16/291	185/18862	3.03928e-08	1.59512e-05	1.35328e-05	KIF23/PDIA3/CAPZB/ARF1/CANX/AP1M1/PSMA4/PSMC3/PSMD2/PSMA2/RAB7A/PSMD11/DYNC1H1/CLTA/PSMA3/TAPBP	16
BP	GO:0046364	monosaccharide biosynthetic process	12/291	97/18862	3.21621e-08	1.59512e-05	1.35328e-05	ENO1/PGK1/MDH2/ALDOA/TKT/GPI/TPI1/AKR1B1/PGK2/ALDOC/GOT2/G6PD	12
BP	GO:0043488	regulation of mRNA stability	16/291	188/18862	3.81338e-08	1.59512e-05	1.35328e-05	HNRNPM/UPF1/HNRNPC/TAF15/PSMA4/PSMC3/YWHAB/PSMD2/PSMA2/FASTKD2/PSMD11/YTHDF2/SERBP1/SET/PSMA3/LARP4B	16
BP	GO:0043312	neutrophil degranulation	26/291	485/18862	3.92404e-08	1.59512e-05	1.35328e-05	IQGAP1/ALDOA/GPI/ACLY/CCT8/CCT2/AP1M1/GDI2/PSMC3/PSMD2/GSTP1/MGST1/PSMA2/ALDOC/PYGB/RAB7A/S100A11/PSMD11/PNP/DYNC1H1/SERPINB12/APRT/MLEC/DYNLT1/DIAPH1/VCL	26
BP	GO:0002283	neutrophil activation involved in immune response	26/291	488/18862	4.43838e-08	1.60374e-05	1.36058e-05	IQGAP1/ALDOA/GPI/ACLY/CCT8/CCT2/AP1M1/GDI2/PSMC3/PSMD2/GSTP1/MGST1/PSMA2/ALDOC/PYGB/RAB7A/S100A11/PSMD11/PNP/DYNC1H1/SERPINB12/APRT/MLEC/DYNLT1/DIAPH1/VCL	26
BP	GO:0048002	antigen processing and presentation of peptide antigen	16/291	194/18862	5.9249e-08	1.92678e-05	1.63465e-05	KIF23/PDIA3/CAPZB/ARF1/CANX/AP1M1/PSMA4/PSMC3/PSMD2/PSMA2/RAB7A/PSMD11/DYNC1H1/CLTA/PSMA3/TAPBP	16
BP	GO:0002446	neutrophil mediated immunity	26/291	499/18862	6.91107e-08	1.94853e-05	1.6531e-05	IQGAP1/ALDOA/GPI/ACLY/CCT8/CCT2/AP1M1/GDI2/PSMC3/PSMD2/GSTP1/MGST1/PSMA2/ALDOC/PYGB/RAB7A/S100A11/PSMD11/PNP/DYNC1H1/SERPINB12/APRT/MLEC/DYNLT1/DIAPH1/VCL	26
BP	GO:0042119	neutrophil activation	26/291	500/18862	7.19015e-08	1.94853e-05	1.6531e-05	IQGAP1/ALDOA/GPI/ACLY/CCT8/CCT2/AP1M1/GDI2/PSMC3/PSMD2/GSTP1/MGST1/PSMA2/ALDOC/PYGB/RAB7A/S100A11/PSMD11/PNP/DYNC1H1/SERPINB12/APRT/MLEC/DYNLT1/DIAPH1/VCL	26
BP	GO:0019882	antigen processing and presentation	17/291	234/18862	1.44901e-07	3.62476e-05	3.07519e-05	KIF23/PDIA3/CAPZB/ARF1/CANX/AP1M1/PSMA4/PSMC3/PSMD2/PSMA2/RAB7A/PSMD11/DYNC1H1/CLTA/RAB32/PSMA3/TAPBP	17
BP	GO:0061013	regulation of mRNA catabolic process	16/291	210/18862	1.77403e-07	4.12083e-05	3.49605e-05	HNRNPM/UPF1/HNRNPC/TAF15/PSMA4/PSMC3/YWHAB/PSMD2/PSMA2/FASTKD2/PSMD11/YTHDF2/SERBP1/SET/PSMA3/LARP4B	16
BP	GO:0010389	regulation of G2/M transition of mitotic cell cycle	15/291	203/18862	6.39489e-07	0.000138641	0.000117621	TAOK2/YWHAE/RCC2/PPP2R1A/CETN2/PSMA4/PSMC3/TUBB4A/YWHAG/MTA3/PSMD2/PSMA2/PSMD11/DYNC1H1/PSMA3	15
BP	GO:0006520	cellular amino acid metabolic process	19/291	331/18862	1.02326e-06	0.000207977	0.000176445	CPS1/HSD17B10/GARS1/PSMA4/PSAT1/PSMC3/PSMD2/PSMA2/DLST/PSMD11/GOT2/MTHFD1/PHGDH/PSMA3/SHMT2/TARS1/HARS2/WARS1/AHCY	19
BP	GO:0019319	hexose biosynthetic process	10/291	91/18862	1.39848e-06	0.00026752	0.00022696	ENO1/PGK1/MDH2/ALDOA/GPI/TPI1/AKR1B1/PGK2/ALDOC/GOT2	10
BP	GO:0032392	DNA geometric change	11/291	114/18862	1.53652e-06	0.000270769	0.000229717	CHD4/SSBP1/G3BP1/ANXA1/XPC/CETN2/RAD23B/CHD5/SMARCA1/MCM5/CHD1L	11
BP	GO:0006402	mRNA catabolic process	20/291	375/18862	1.65722e-06	0.000270769	0.000229717	HNRNPM/UPF1/HNRNPC/RPL31/RPL28/PPP2R1A/TAF15/PSMA4/PSMC3/YWHAB/PSMD2/PSMA2/FASTKD2/PSMD11/YTHDF2/SERBP1/DDX6/SET/PSMA3/LARP4B	20
BP	GO:1902749	regulation of cell cycle G2/M phase transition	15/291	219/18862	1.66525e-06	0.000270769	0.000229717	TAOK2/YWHAE/RCC2/PPP2R1A/CETN2/PSMA4/PSMC3/TUBB4A/YWHAG/MTA3/PSMD2/PSMA2/PSMD11/DYNC1H1/PSMA3	15
BP	GO:0008380	RNA splicing	23/291	481/18862	1.77749e-06	0.000275257	0.000233524	HNRNPM/SFPQ/FIP1L1/HNRNPC/HNRNPA1/PTBP1/HNRNPLL/PSPC1/RBMX/PPP2R1A/HNRNPH3/RBM3/CTNNBL1/PUF60/HNRNPA3/DHX16/RBM12B/XAB2/RBM12/ZNF326/ZBTB7A/STRAP/GEMIN4	23
BP	GO:0006401	RNA catabolic process	21/291	414/18862	2.01548e-06	0.000297925	0.000252755	HNRNPM/UPF1/HNRNPC/RPL31/RPL28/PPP2R1A/TAF15/PSMA4/PSMC3/YWHAB/PSMD2/PSMA2/DDX49/FASTKD2/PSMD11/YTHDF2/SERBP1/DDX6/SET/PSMA3/LARP4B	21
BP	GO:0006735	NADH regeneration	6/291	27/18862	2.88606e-06	0.000374247	0.000317505	ENO1/PGK1/ALDOA/GPI/TPI1/ALDOC	6
BP	GO:0061621	canonical glycolysis	6/291	27/18862	2.88606e-06	0.000374247	0.000317505	ENO1/PGK1/ALDOA/GPI/TPI1/ALDOC	6
BP	GO:0061718	glucose catabolic process to pyruvate	6/291	27/18862	2.88606e-06	0.000374247	0.000317505	ENO1/PGK1/ALDOA/GPI/TPI1/ALDOC	6
BP	GO:0072521	purine-containing compound metabolic process	22/291	460/18862	2.99213e-06	0.000374247	0.000317505	ACACA/ATP5F1A/ENO1/PGK1/FASN/ALDOA/GPI/TPI1/ACLY/PGAM4/PDHB/PGK2/ALDOC/ACSL3/DLST/PNP/STOML2/MTHFD1/SHMT2/ZBTB7A/APRT/AHCY	22
BP	GO:0061620	glycolytic process through glucose-6-phosphate	6/291	28/18862	3.62581e-06	0.000432488	0.000366916	ENO1/PGK1/ALDOA/GPI/TPI1/ALDOC	6
BP	GO:1904951	positive regulation of establishment of protein localization	18/291	328/18862	3.72376e-06	0.000432488	0.000366916	MYH10/ECT2/YWHAE/CCT6A/ARF1/CCT8/CCT2/CCT5/IPO5/YWHAB/YWHAG/TMED10/ANP32B/ACSL3/CDC42/ABLIM3/PPP3CB/SAE1	18
BP	GO:0006734	NADH metabolic process	7/291	43/18862	3.87635e-06	0.000434686	0.000368781	ENO1/PGK1/MDH2/ALDOA/GPI/TPI1/ALDOC	7
BP	GO:0061615	glycolytic process through fructose-6-phosphate	6/291	29/18862	4.51275e-06	0.000489183	0.000415015	ENO1/PGK1/ALDOA/GPI/TPI1/ALDOC	6
BP	GO:0032508	DNA duplex unwinding	10/291	107/18862	6.15566e-06	0.000645748	0.000547843	CHD4/SSBP1/G3BP1/ANXA1/XPC/CETN2/RAD23B/CHD5/MCM5/CHD1L	10
BP	GO:0048041	focal adhesion assembly	9/291	85/18862	6.45999e-06	0.000656496	0.000556961	PHLDB2/PTK2/TAOK2/IQGAP1/RCC2/MAP4K4/S100A10/ACTN1/VCL	9
BP	GO:0006094	gluconeogenesis	9/291	88/18862	8.60996e-06	0.000848472	0.000719831	ENO1/PGK1/MDH2/ALDOA/GPI/TPI1/PGK2/ALDOC/GOT2	9
BP	GO:0071103	DNA conformation change	18/291	352/18862	9.8457e-06	0.000932937	0.000791489	CHD4/SSBP1/TOP3A/G3BP1/RBBP4/ANXA1/XPC/CETN2/RAD23B/CHD5/SMARCA1/ASF1A/ASF1B/ANP32B/MCM5/SET/CHD1L/NCAPG	18
BP	GO:0140053	mitochondrial gene expression	12/291	165/18862	1.00408e-05	0.000932937	0.000791489	MRPS28/POLRMT/MRPL47/HSD17B10/GARS1/MRPL44/MRPS26/MRPL28/FASTKD2/MRPL49/SHMT2/MRPS11	12
BP	GO:1904851	positive regulation of establishment of protein localization to telomere	4/291	10/18862	1.08319e-05	0.000978483	0.00083013	CCT6A/CCT8/CCT2/CCT5	4
BP	GO:0000086	G2/M transition of mitotic cell cycle	15/291	258/18862	1.22647e-05	0.00107796	0.000914528	TAOK2/YWHAE/RCC2/PPP2R1A/CETN2/PSMA4/PSMC3/TUBB4A/YWHAG/MTA3/PSMD2/PSMA2/PSMD11/DYNC1H1/PSMA3	15
BP	GO:0019693	ribose phosphate metabolic process	20/291	435/18862	1.51099e-05	0.00127411	0.00108094	ACACA/ATP5F1A/ENO1/PGK1/FASN/ALDOA/TKT/GPI/TPI1/ACLY/PGAM4/PDHB/PGK2/ALDOC/ACSL3/DLST/STOML2/ZBTB7A/APRT/G6PD	20
BP	GO:0043484	regulation of RNA splicing	11/291	145/18862	1.58417e-05	0.00127411	0.00108094	HNRNPA1/PTBP1/HNRNPLL/RBMX/HNRNPH3/RBM3/PUF60/RBM12B/RBM12/ZNF326/ZBTB7A	11
BP	GO:0070203	regulation of establishment of protein localization to telomere	4/291	11/18862	1.68149e-05	0.00127411	0.00108094	CCT6A/CCT8/CCT2/CCT5	4
BP	GO:1904869	regulation of protein localization to Cajal body	4/291	11/18862	1.68149e-05	0.00127411	0.00108094	CCT6A/CCT8/CCT2/CCT5	4
BP	GO:1904871	positive regulation of protein localization to Cajal body	4/291	11/18862	1.68149e-05	0.00127411	0.00108094	CCT6A/CCT8/CCT2/CCT5	4
BP	GO:0006007	glucose catabolic process	6/291	36/18862	1.68996e-05	0.00127411	0.00108094	ENO1/PGK1/ALDOA/GPI/TPI1/ALDOC	6
BP	GO:1901990	regulation of mitotic cell cycle phase transition	20/291	439/18862	1.72389e-05	0.00127411	0.00108094	TAOK2/YWHAE/ANXA1/RCC2/PPP2R1A/XPC/CETN2/PHB2/PSMA4/PSMC3/TUBB4A/YWHAG/MTA3/PSMD2/PSMA2/ADAMTS1/PSMD11/DYNC1H1/PSMA3/NEK6	20
BP	GO:0006163	purine nucleotide metabolic process	20/291	441/18862	1.84014e-05	0.00132981	0.00112819	ACACA/ATP5F1A/ENO1/PGK1/FASN/ALDOA/GPI/TPI1/ACLY/PGAM4/PDHB/PGK2/ALDOC/ACSL3/DLST/PNP/STOML2/MTHFD1/ZBTB7A/APRT	20
BP	GO:0002479	antigen processing and presentation of exogenous peptide antigen via MHC class I, TAP-dependent	8/291	75/18862	2.00876e-05	0.00142011	0.0012048	PDIA3/PSMA4/PSMC3/PSMD2/PSMA2/PSMD11/PSMA3/TAPBP	8
BP	GO:0072522	purine-containing compound biosynthetic process	13/291	208/18862	2.19623e-05	0.00144693	0.00122755	ACACA/ATP5F1A/ENO1/FASN/ALDOA/ACLY/PDHB/ACSL3/PNP/STOML2/MTHFD1/SHMT2/APRT	13
BP	GO:0002474	antigen processing and presentation of peptide antigen via MHC class I	9/291	99/18862	2.2502e-05	0.00144693	0.00122755	PDIA3/CANX/PSMA4/PSMC3/PSMD2/PSMA2/PSMD11/PSMA3/TAPBP	9
BP	GO:0005996	monosaccharide metabolic process	15/291	272/18862	2.28385e-05	0.00144693	0.00122755	ENO1/PGK1/MDH2/ALDOA/TKT/GPI/TPI1/AKR1B1/PDHB/PGK2/KHK/ALDOC/GOT2/GSTO1/G6PD	15
BP	GO:0016051	carbohydrate biosynthetic process	13/291	209/18862	2.31005e-05	0.00144693	0.00122755	ENO1/PGK1/MDH2/ALDOA/TKT/GPI/TPI1/AKR1B1/PGK2/ALDOC/GOT2/IMPA2/G6PD	13
BP	GO:0019320	hexose catabolic process	7/291	56/18862	2.35088e-05	0.00144693	0.00122755	ENO1/PGK1/ALDOA/GPI/TPI1/KHK/ALDOC	7
BP	GO:0007044	cell-substrate junction assembly	9/291	100/18862	2.43978e-05	0.00144693	0.00122755	PHLDB2/PTK2/TAOK2/IQGAP1/RCC2/MAP4K4/S100A10/ACTN1/VCL	9
BP	GO:0070202	regulation of establishment of protein localization to chromosome	4/291	12/18862	2.49163e-05	0.00144693	0.00122755	CCT6A/CCT8/CCT2/CCT5	4
BP	GO:1903405	protein localization to nuclear body	4/291	12/18862	2.49163e-05	0.00144693	0.00122755	CCT6A/CCT8/CCT2/CCT5	4
BP	GO:1904816	positive regulation of protein localization to chromosome, telomeric region	4/291	12/18862	2.49163e-05	0.00144693	0.00122755	CCT6A/CCT8/CCT2/CCT5	4
BP	GO:1904867	protein localization to Cajal body	4/291	12/18862	2.49163e-05	0.00144693	0.00122755	CCT6A/CCT8/CCT2/CCT5	4
BP	GO:0006790	sulfur compound metabolic process	18/291	378/18862	2.55692e-05	0.00145879	0.00123761	ACACA/CPS1/FASN/B3GALT6/ACLY/PDHB/GSTP1/MGST1/ACSL3/DLST/ARL6IP5/SOD1/CNDP2/MTHFD1/PHGDH/GSTO1/G6PD/AHCY	18
BP	GO:0044839	cell cycle G2/M phase transition	15/291	276/18862	2.70639e-05	0.00151745	0.00128738	TAOK2/YWHAE/RCC2/PPP2R1A/CETN2/PSMA4/PSMC3/TUBB4A/YWHAG/MTA3/PSMD2/PSMA2/PSMD11/DYNC1H1/PSMA3	15
BP	GO:0000377	RNA splicing, via transesterification reactions with bulged adenosine as nucleophile	18/291	383/18862	3.03957e-05	0.00164744	0.00139767	HNRNPM/SFPQ/FIP1L1/HNRNPC/HNRNPA1/PTBP1/PSPC1/RBMX/HNRNPH3/RBM3/CTNNBL1/PUF60/HNRNPA3/DHX16/XAB2/ZBTB7A/STRAP/GEMIN4	18
BP	GO:0000398	mRNA splicing, via spliceosome	18/291	383/18862	3.03957e-05	0.00164744	0.00139767	HNRNPM/SFPQ/FIP1L1/HNRNPC/HNRNPA1/PTBP1/PSPC1/RBMX/HNRNPH3/RBM3/CTNNBL1/PUF60/HNRNPA3/DHX16/XAB2/ZBTB7A/STRAP/GEMIN4	18
BP	GO:0046034	ATP metabolic process	16/291	313/18862	3.09178e-05	0.00164827	0.00139837	ATP5F1A/ENO1/PGK1/ALDOA/GPI/TPI1/PGAM4/PGK2/ALDOC/NDUFA4/NDUFA10/STOML2/OLA1/SHMT2/ZBTB7A/COX4I1	16
BP	GO:0006260	DNA replication	15/291	280/18862	3.19651e-05	0.00166692	0.00141419	UPF1/SSBP1/TOP3A/RBBP4/LIG3/RMI1/PPP2R1A/RMI2/RRM1/S100A11/CDC42/ORC4/STOML2/MCM5/SET	15
BP	GO:0042590	antigen processing and presentation of exogenous peptide antigen via MHC class I	8/291	80/18862	3.22928e-05	0.00166692	0.00141419	PDIA3/PSMA4/PSMC3/PSMD2/PSMA2/PSMD11/PSMA3/TAPBP	8
BP	GO:0000375	RNA splicing, via transesterification reactions	18/291	386/18862	3.36665e-05	0.00171068	0.00145132	HNRNPM/SFPQ/FIP1L1/HNRNPC/HNRNPA1/PTBP1/PSPC1/RBMX/HNRNPH3/RBM3/CTNNBL1/PUF60/HNRNPA3/DHX16/XAB2/ZBTB7A/STRAP/GEMIN4	18
BP	GO:0006415	translational termination	9/291	105/18862	3.6041e-05	0.00180316	0.00152977	UPF1/MRPS28/MRPL47/MRPL44/EIF5A/MRPS26/MRPL28/MRPL49/MRPS11	9
BP	GO:0150115	cell-substrate junction organization	9/291	106/18862	3.88602e-05	0.00191475	0.00162444	PHLDB2/PTK2/TAOK2/IQGAP1/RCC2/MAP4K4/S100A10/ACTN1/VCL	9
BP	GO:0043624	cellular protein complex disassembly	13/291	221/18862	4.13665e-05	0.00200782	0.0017034	UPF1/MRPS28/CAPZB/MRPL47/MRPL44/EIF5A/MRPS26/MRPL28/MRPL49/TWF1/ARHGEF2/TMOD2/MRPS11	13
BP	GO:0032543	mitochondrial translation	10/291	134/18862	4.43424e-05	0.00212061	0.00179909	MRPS28/MRPL47/GARS1/MRPL44/MRPS26/MRPL28/FASTKD2/MRPL49/SHMT2/MRPS11	10
BP	GO:0046365	monosaccharide catabolic process	7/291	62/18862	4.60714e-05	0.00217137	0.00184215	ENO1/PGK1/ALDOA/GPI/TPI1/KHK/ALDOC	7
BP	GO:1904814	regulation of protein localization to chromosome, telomeric region	4/291	14/18862	4.91718e-05	0.00223934	0.00189982	CCT6A/CCT8/CCT2/CCT5	4
BP	GO:1990173	protein localization to nucleoplasm	4/291	14/18862	4.91718e-05	0.00223934	0.00189982	CCT6A/CCT8/CCT2/CCT5	4
BP	GO:0007015	actin filament organization	19/291	435/18862	4.95795e-05	0.00223934	0.00189982	TJP1/PHLDB2/MYO6/MYO5A/ALDOA/PFN1/CAPZB/ARF1/MYO1B/TRIM27/S100A10/HSP90B1/CDC42/ARPC3/TWF1/ARHGEF2/ACTN1/TMOD2/DIAPH1	19
BP	GO:0046390	ribose phosphate biosynthetic process	12/291	195/18862	5.27879e-05	0.00235159	0.00199506	ACACA/ATP5F1A/ENO1/FASN/ALDOA/TKT/ACLY/PDHB/ACSL3/STOML2/APRT/G6PD	12
BP	GO:0051893	regulation of focal adhesion assembly	7/291	64/18862	5.66868e-05	0.0024466	0.00207566	PHLDB2/PTK2/IQGAP1/RCC2/MAP4K4/S100A10/VCL	7
BP	GO:0090109	regulation of cell-substrate junction assembly	7/291	64/18862	5.66868e-05	0.0024466	0.00207566	PHLDB2/PTK2/IQGAP1/RCC2/MAP4K4/S100A10/VCL	7
BP	GO:1901987	regulation of cell cycle phase transition	20/291	478/18862	5.71776e-05	0.0024466	0.00207566	TAOK2/YWHAE/ANXA1/RCC2/PPP2R1A/XPC/CETN2/PHB2/PSMA4/PSMC3/TUBB4A/YWHAG/MTA3/PSMD2/PSMA2/ADAMTS1/PSMD11/DYNC1H1/PSMA3/NEK6	20
BP	GO:0006575	cellular modified amino acid metabolic process	12/291	198/18862	6.11874e-05	0.00258418	0.00219237	GSTP1/ARL6IP5/SOD1/GOT2/CKB/CNDP2/MTHFD1/SHMT2/MTHFD1L/GSTO1/G6PD/AHCY	12
BP	GO:0009165	nucleotide biosynthetic process	14/291	264/18862	6.5283e-05	0.00269265	0.00228441	ACACA/ATP5F1A/ENO1/FASN/ALDOA/ACLY/GARS1/PDHB/RRM1/ACSL3/PNP/STOML2/MTHFD1/APRT	14
BP	GO:0006000	fructose metabolic process	4/291	15/18862	6.62399e-05	0.00269265	0.00228441	ALDOA/AKR1B1/KHK/ALDOC	4
BP	GO:1904874	positive regulation of telomerase RNA localization to Cajal body	4/291	15/18862	6.62399e-05	0.00269265	0.00228441	CCT6A/CCT8/CCT2/CCT5	4
BP	GO:0009150	purine ribonucleotide metabolic process	18/291	408/18862	6.88848e-05	0.00270256	0.00229281	ACACA/ATP5F1A/ENO1/PGK1/FASN/ALDOA/GPI/TPI1/ACLY/PGAM4/PDHB/PGK2/ALDOC/ACSL3/DLST/STOML2/ZBTB7A/APRT	18
BP	GO:0006096	glycolytic process	9/291	114/18862	6.89019e-05	0.00270256	0.00229281	ENO1/PGK1/ALDOA/GPI/TPI1/PGAM4/PGK2/ALDOC/ZBTB7A	9
BP	GO:0016053	organic acid biosynthetic process	16/291	335/18862	6.94879e-05	0.00270256	0.00229281	ACACA/CPS1/FASN/OSBPL6/ANXA1/ACLY/HSD17B10/PSAT1/ABCD3/GSTP1/ACSL3/GOT2/MTHFD1/PHGDH/SHMT2/MTHFD1L	16
BP	GO:1901532	regulation of hematopoietic progenitor cell differentiation	8/291	89/18862	6.98079e-05	0.00270256	0.00229281	PSMA4/PSMC3/PSMD2/PSMA2/PSMD11/DPF2/YTHDF2/PSMA3	8
BP	GO:1901293	nucleoside phosphate biosynthetic process	14/291	267/18862	7.36851e-05	0.00278545	0.00236313	ACACA/ATP5F1A/ENO1/FASN/ALDOA/ACLY/GARS1/PDHB/RRM1/ACSL3/PNP/STOML2/MTHFD1/APRT	14
BP	GO:0006757	ATP generation from ADP	9/291	115/18862	7.37571e-05	0.00278545	0.00236313	ENO1/PGK1/ALDOA/GPI/TPI1/PGAM4/PGK2/ALDOC/ZBTB7A	9
BP	GO:0007059	chromosome segregation	16/291	337/18862	7.45185e-05	0.00278545	0.00236313	SFPQ/TOP3A/KIF23/ECT2/RMI1/MKI67/RCC2/PPP2R1A/RMI2/PHB2/CDC42/DYNC1H1/TUBG2/PRC1/NEK6/NCAPG	16
BP	GO:0150116	regulation of cell-substrate junction organization	7/291	69/18862	9.21976e-05	0.00340712	0.00289055	PHLDB2/PTK2/IQGAP1/RCC2/MAP4K4/S100A10/VCL	7
BP	GO:0006006	glucose metabolic process	12/291	210/18862	0.000107378	0.00392353	0.00332867	ENO1/PGK1/MDH2/ALDOA/GPI/TPI1/PDHB/PGK2/KHK/ALDOC/GOT2/G6PD	12
BP	GO:0006090	pyruvate metabolic process	10/291	150/18862	0.00011461	0.00411723	0.00349299	ENO1/PGK1/ALDOA/GPI/TPI1/PGAM4/PDHB/PGK2/ALDOC/ZBTB7A	10
BP	GO:0009259	ribonucleotide metabolic process	18/291	425/18862	0.000115352	0.00411723	0.00349299	ACACA/ATP5F1A/ENO1/PGK1/FASN/ALDOA/GPI/TPI1/ACLY/PGAM4/PDHB/PGK2/ALDOC/ACSL3/DLST/STOML2/ZBTB7A/APRT	18
BP	GO:0046031	ADP metabolic process	9/291	122/18862	0.000116478	0.00411723	0.00349299	ENO1/PGK1/ALDOA/GPI/TPI1/PGAM4/PGK2/ALDOC/ZBTB7A	9
BP	GO:0071824	protein-DNA complex subunit organization	14/291	281/18862	0.000126591	0.0044266	0.00375546	RBBP4/SMARCC2/XPC/CETN2/RAD23B/PSMC3/CHD5/ASF1A/ASF1B/ANP32B/MCM5/SET/TAF8/CHD1L	14
BP	GO:0019674	NAD metabolic process	6/291	51/18862	0.00012872	0.00445318	0.00377801	ENO1/PGK1/ALDOA/GPI/TPI1/ALDOC	6
BP	GO:0000380	alternative mRNA splicing, via spliceosome	7/291	73/18862	0.000132122	0.00452275	0.00383703	HNRNPM/SFPQ/HNRNPA1/PTBP1/RBMX/PUF60/ZBTB7A	7
BP	GO:0044282	small molecule catabolic process	18/291	431/18862	0.000137369	0.00459818	0.00390102	ENO1/APOBEC3C/PGK1/APOBEC3B/ALDOA/GPI/TPI1/ALDH1B1/HSD17B10/ABCD3/KHK/ALDOC/DLST/PNP/GOT2/SHMT2/IMPA2/AHCY	18
BP	GO:0032212	positive regulation of telomere maintenance via telomerase	5/291	33/18862	0.000140649	0.00459818	0.00390102	HNRNPA1/CCT6A/CCT8/CCT2/CCT5	5
BP	GO:0070200	establishment of protein localization to telomere	4/291	18/18862	0.000143166	0.00459818	0.00390102	CCT6A/CCT8/CCT2/CCT5	4
BP	GO:1904872	regulation of telomerase RNA localization to Cajal body	4/291	18/18862	0.000143166	0.00459818	0.00390102	CCT6A/CCT8/CCT2/CCT5	4
BP	GO:0032210	regulation of telomere maintenance via telomerase	6/291	52/18862	0.000143646	0.00459818	0.00390102	HNRNPC/HNRNPA1/CCT6A/CCT8/CCT2/CCT5	6
BP	GO:1902036	regulation of hematopoietic stem cell differentiation	7/291	74/18862	0.000144026	0.00459818	0.00390102	PSMA4/PSMC3/PSMD2/PSMA2/PSMD11/YTHDF2/PSMA3	7
BP	GO:0019318	hexose metabolic process	13/291	250/18862	0.000144223	0.00459818	0.00390102	ENO1/PGK1/MDH2/ALDOA/GPI/TPI1/AKR1B1/PDHB/PGK2/KHK/ALDOC/GOT2/G6PD	13
BP	GO:0019886	antigen processing and presentation of exogenous peptide antigen via MHC class II	8/291	99/18862	0.000148189	0.00467876	0.00396939	KIF23/CAPZB/ARF1/CANX/AP1M1/RAB7A/DYNC1H1/CLTA	8
BP	GO:0002576	platelet degranulation	9/291	128/18862	0.000168004	0.00525335	0.00445686	ANXA5/ALDOA/TAGLN2/SOD1/ACTN4/ACTN1/OLA1/LYN/VCL	9
BP	GO:0030050	vesicle transport along actin filament	4/291	19/18862	0.000179151	0.00534494	0.00453456	MYO6/MYO5A/MYO1B/ACTN4	4
BP	GO:0090670	RNA localization to Cajal body	4/291	19/18862	0.000179151	0.00534494	0.00453456	CCT6A/CCT8/CCT2/CCT5	4
BP	GO:0090671	telomerase RNA localization to Cajal body	4/291	19/18862	0.000179151	0.00534494	0.00453456	CCT6A/CCT8/CCT2/CCT5	4
BP	GO:0090672	telomerase RNA localization	4/291	19/18862	0.000179151	0.00534494	0.00453456	CCT6A/CCT8/CCT2/CCT5	4
BP	GO:0090685	RNA localization to nucleus	4/291	19/18862	0.000179151	0.00534494	0.00453456	CCT6A/CCT8/CCT2/CCT5	4
BP	GO:0046394	carboxylic acid biosynthetic process	15/291	327/18862	0.000181647	0.00537016	0.00455596	ACACA/FASN/OSBPL6/ANXA1/ACLY/HSD17B10/PSAT1/ABCD3/GSTP1/ACSL3/GOT2/MTHFD1/PHGDH/SHMT2/MTHFD1L	15
BP	GO:0061418	regulation of transcription from RNA polymerase II promoter in response to hypoxia	7/291	77/18862	0.000185047	0.00542138	0.00459941	PSMA4/PSMC3/PSMD2/PSMA2/PSMD11/ELOC/PSMA3	7
BP	GO:0032984	protein-containing complex disassembly	15/291	328/18862	0.000187758	0.00545167	0.00462512	UPF1/SMARCC2/MRPS28/CAPZB/MRPL47/MRPL44/EIF5A/MRPS26/MRPL28/MRPL49/TWF1/ARHGEF2/SET/TMOD2/MRPS11	15
BP	GO:0031032	actomyosin structure organization	11/291	191/18862	0.000193418	0.00556632	0.00472238	MYH10/TJP1/PHLDB2/ECT2/PFN1/EPB41L1/MYH14/S100A10/CDC42/TMOD2/RTKN	11
BP	GO:0002495	antigen processing and presentation of peptide antigen via MHC class II	8/291	103/18862	0.000195176	0.00556766	0.00472352	KIF23/CAPZB/ARF1/CANX/AP1M1/RAB7A/DYNC1H1/CLTA	8
BP	GO:0002504	antigen processing and presentation of peptide or polysaccharide antigen via MHC class II	8/291	104/18862	0.000208658	0.00589116	0.00499797	KIF23/CAPZB/ARF1/CANX/AP1M1/RAB7A/DYNC1H1/CLTA	8
BP	GO:0044272	sulfur compound biosynthetic process	11/291	193/18862	0.00021176	0.00589116	0.00499797	ACACA/FASN/B3GALT6/ACLY/PDHB/GSTP1/MGST1/ACSL3/CNDP2/MTHFD1/GSTO1	11
BP	GO:0006165	nucleoside diphosphate phosphorylation	9/291	132/18862	0.000211951	0.00589116	0.00499797	ENO1/PGK1/ALDOA/GPI/TPI1/PGAM4/PGK2/ALDOC/ZBTB7A	9
BP	GO:1904358	positive regulation of telomere maintenance via telomere lengthening	5/291	36/18862	0.000215128	0.00592877	0.00502988	HNRNPA1/CCT6A/CCT8/CCT2/CCT5	5
BP	GO:0032204	regulation of telomere maintenance	7/291	79/18862	0.00021729	0.00593805	0.00503775	UPF1/HNRNPC/HNRNPA1/CCT6A/CCT8/CCT2/CCT5	7
BP	GO:0046939	nucleotide phosphorylation	9/291	133/18862	0.000224316	0.00607897	0.0051573	ENO1/PGK1/ALDOA/GPI/TPI1/PGAM4/PGK2/ALDOC/ZBTB7A	9
BP	GO:1900024	regulation of substrate adhesion-dependent cell spreading	6/291	57/18862	0.000240066	0.00645203	0.0054738	PTK2/RCC2/S100A10/CDC42/ACTN4/ILK	6
BP	GO:0009135	purine nucleoside diphosphate metabolic process	9/291	135/18862	0.000250848	0.00657923	0.00558172	ENO1/PGK1/ALDOA/GPI/TPI1/PGAM4/PGK2/ALDOC/ZBTB7A	9
BP	GO:0009179	purine ribonucleoside diphosphate metabolic process	9/291	135/18862	0.000250848	0.00657923	0.00558172	ENO1/PGK1/ALDOA/GPI/TPI1/PGAM4/PGK2/ALDOC/ZBTB7A	9
BP	GO:0006164	purine nucleotide biosynthetic process	11/291	197/18862	0.000252892	0.00657923	0.00558172	ACACA/ATP5F1A/ENO1/FASN/ALDOA/ACLY/PDHB/ACSL3/STOML2/MTHFD1/APRT	11
BP	GO:0016052	carbohydrate catabolic process	11/291	197/18862	0.000252892	0.00657923	0.00558172	ENO1/PGK1/ALDOA/GPI/TPI1/PGAM4/PGK2/KHK/ALDOC/PYGB/ZBTB7A	11
BP	GO:0009070	serine family amino acid biosynthetic process	4/291	21/18862	0.000269984	0.00687128	0.00582949	PSAT1/MTHFD1/PHGDH/SHMT2	4
BP	GO:0099515	actin filament-based transport	4/291	21/18862	0.000269984	0.00687128	0.00582949	MYO6/MYO5A/MYO1B/ACTN4	4
BP	GO:0060071	Wnt signaling pathway, planar cell polarity pathway	8/291	108/18862	0.000270456	0.00687128	0.00582949	PFN1/PSMA4/PSMC3/PSMD2/PSMA2/CDC42/PSMD11/PSMA3	8
BP	GO:0006084	acetyl-CoA metabolic process	5/291	38/18862	0.000279311	0.00704122	0.00597367	ACACA/FASN/ACLY/PDHB/DLST	5
BP	GO:0043618	regulation of transcription from RNA polymerase II promoter in response to stress	8/291	109/18862	0.00028804	0.00720543	0.00611298	GCN1/PSMA4/PSMC3/PSMD2/PSMA2/PSMD11/ELOC/PSMA3	8
BP	GO:0022604	regulation of cell morphogenesis	14/291	305/18862	0.000294726	0.00727972	0.00617601	MYH10/PTK2/TAOK2/ALDOA/ANXA1/RCC2/CAPZB/CAPRIN1/MYH14/S100A10/CDC42/ACTN4/ILK/DIAPH1	14
BP	GO:0009185	ribonucleoside diphosphate metabolic process	9/291	138/18862	0.000295487	0.00727972	0.00617601	ENO1/PGK1/ALDOA/GPI/TPI1/PGAM4/PGK2/ALDOC/ZBTB7A	9
BP	GO:1904356	regulation of telomere maintenance via telomere lengthening	6/291	60/18862	0.000318654	0.00779144	0.00661014	HNRNPC/HNRNPA1/CCT6A/CCT8/CCT2/CCT5	6
BP	GO:0000717	nucleotide-excision repair, DNA duplex unwinding	4/291	22/18862	0.000325996	0.00791149	0.00671199	XPC/CETN2/RAD23B/CHD1L	4
BP	GO:0098813	nuclear chromosome segregation	13/291	273/18862	0.000339935	0.00818866	0.00694713	SFPQ/KIF23/ECT2/RMI1/RCC2/RMI2/PHB2/CDC42/DYNC1H1/TUBG2/PRC1/NEK6/NCAPG	13
BP	GO:0090175	regulation of establishment of planar polarity	8/291	112/18862	0.000346476	0.00828485	0.00702874	PFN1/PSMA4/PSMC3/PSMD2/PSMA2/CDC42/PSMD11/PSMA3	8
BP	GO:0051222	positive regulation of protein transport	14/291	312/18862	0.000370502	0.00879468	0.00746128	MYH10/ECT2/YWHAE/ARF1/IPO5/YWHAB/YWHAG/TMED10/ANP32B/ACSL3/CDC42/ABLIM3/PPP3CB/SAE1	14
BP	GO:0006521	regulation of cellular amino acid metabolic process	6/291	62/18862	0.000381344	0.00898646	0.00762398	PSMA4/PSMC3/PSMD2/PSMA2/PSMD11/PSMA3	6
BP	GO:0034063	stress granule assembly	4/291	23/18862	0.000389864	0.00912113	0.00773823	ATXN2L/G3BP1/DYNC1H1/DDX6	4
BP	GO:0009152	purine ribonucleotide biosynthetic process	10/291	175/18862	0.000399859	0.0092825	0.00787513	ACACA/ATP5F1A/ENO1/FASN/ALDOA/ACLY/PDHB/ACSL3/STOML2/APRT	10
BP	GO:0035999	tetrahydrofolate interconversion	3/291	10/18862	0.00040247	0.0092825	0.00787513	MTHFD1/SHMT2/MTHFD1L	3
BP	GO:0043620	regulation of DNA-templated transcription in response to stress	8/291	115/18862	0.00041423	0.00948646	0.00804816	GCN1/PSMA4/PSMC3/PSMD2/PSMA2/PSMD11/ELOC/PSMA3	8
BP	GO:0060218	hematopoietic stem cell differentiation	7/291	88/18862	0.00042303	0.00955343	0.00810499	PSMA4/PSMC3/PSMD2/PSMA2/PSMD11/YTHDF2/PSMA3	7
BP	GO:0070125	mitochondrial translational elongation	7/291	88/18862	0.00042303	0.00955343	0.00810499	MRPS28/MRPL47/MRPL44/MRPS26/MRPL28/MRPL49/MRPS11	7
BP	GO:0070126	mitochondrial translational termination	7/291	89/18862	0.000453183	0.0100964	0.00856562	MRPS28/MRPL47/MRPL44/MRPS26/MRPL28/MRPL49/MRPS11	7
BP	GO:0006749	glutathione metabolic process	6/291	64/18862	0.000453282	0.0100964	0.00856562	GSTP1/ARL6IP5/SOD1/CNDP2/GSTO1/G6PD	6
BP	GO:0042454	ribonucleoside catabolic process	4/291	24/18862	0.000462193	0.0102248	0.0086746	APOBEC3C/APOBEC3B/PNP/AHCY	4
BP	GO:0002218	activation of innate immune response	9/291	148/18862	0.000494293	0.0108611	0.00921439	SFPQ/PSPC1/PSMA4/PSMC3/PSMD2/PSMA2/PSMD11/PSMA3/LYN	9
BP	GO:0034975	protein folding in endoplasmic reticulum	3/291	11/18862	0.000547091	0.0118609	0.0100626	PDIA3/CANX/HSP90B1	3
BP	GO:0075522	IRES-dependent viral translational initiation	3/291	11/18862	0.000547091	0.0118609	0.0100626	PTBP1/EIF3A/EIF3F	3
BP	GO:1901607	alpha-amino acid biosynthetic process	6/291	67/18862	0.000580536	0.0125027	0.0106071	CPS1/PSAT1/GOT2/MTHFD1/PHGDH/SHMT2	6
BP	GO:0032388	positive regulation of intracellular transport	11/291	219/18862	0.000619629	0.0132308	0.0112248	ECT2/YWHAE/ARF1/IPO5/YWHAB/YWHAG/ANP32B/CDC42/DYNC1H1/ABLIM3/SAE1	11
BP	GO:0007004	telomere maintenance via telomerase	6/291	68/18862	0.000628594	0.0132308	0.0112248	HNRNPC/HNRNPA1/CCT6A/CCT8/CCT2/CCT5	6
BP	GO:0035567	non-canonical Wnt signaling pathway	9/291	153/18862	0.000628762	0.0132308	0.0112248	PFN1/PSMA4/PSMC3/PSMD2/PSMA2/CDC42/PSMD11/PPP3CB/PSMA3	9
BP	GO:0010769	regulation of cell morphogenesis involved in differentiation	7/291	94/18862	0.000630686	0.0132308	0.0112248	PTK2/RCC2/CAPRIN1/S100A10/CDC42/ACTN4/ILK	7
BP	GO:0070911	global genome nucleotide-excision repair	4/291	26/18862	0.000634689	0.0132308	0.0112248	XPC/CETN2/RAD23B/CHD1L	4
BP	GO:0001736	establishment of planar polarity	8/291	123/18862	0.000648887	0.0133556	0.0113307	PFN1/PSMA4/PSMC3/PSMD2/PSMA2/CDC42/PSMD11/PSMA3	8
BP	GO:0007164	establishment of tissue polarity	8/291	123/18862	0.000648887	0.0133556	0.0113307	PFN1/PSMA4/PSMC3/PSMD2/PSMA2/CDC42/PSMD11/PSMA3	8
BP	GO:0009260	ribonucleotide biosynthetic process	10/291	188/18862	0.000700282	0.0143228	0.0121512	ACACA/ATP5F1A/ENO1/FASN/ALDOA/ACLY/PDHB/ACSL3/STOML2/APRT	10
BP	GO:1903829	positive regulation of cellular protein localization	13/291	295/18862	0.000705186	0.0143329	0.0121598	ECT2/YWHAE/IQGAP1/CCT6A/CCT8/CCT2/CCT5/IPO5/YWHAB/YWHAG/ACSL3/ABLIM3/SAE1	13
BP	GO:0043648	dicarboxylic acid metabolic process	7/291	96/18862	0.000715491	0.0143341	0.0121608	MDH2/ACLY/DLST/GOT2/MTHFD1/SHMT2/MTHFD1L	7
BP	GO:0006264	mitochondrial DNA replication	3/291	12/18862	0.000721149	0.0143341	0.0121608	SSBP1/LIG3/STOML2	3
BP	GO:0006563	L-serine metabolic process	3/291	12/18862	0.000721149	0.0143341	0.0121608	PSAT1/PHGDH/SHMT2	3
BP	GO:0009132	nucleoside diphosphate metabolic process	9/291	156/18862	0.000722875	0.0143341	0.0121608	ENO1/PGK1/ALDOA/GPI/TPI1/PGAM4/PGK2/ALDOC/ZBTB7A	9
BP	GO:0070199	establishment of protein localization to chromosome	4/291	27/18862	0.000736095	0.0145078	0.0123082	CCT6A/CCT8/CCT2/CCT5	4
BP	GO:0050821	protein stabilization	10/291	191/18862	0.000791105	0.015498	0.0131483	PFN1/CCT6A/CCT8/CCT2/PHB2/CCT5/CDC37/TAF9/FLOT2/P3H1	10
BP	GO:0099518	vesicle cytoskeletal trafficking	6/291	72/18862	0.000852395	0.0165987	0.0140821	MYO6/AP3S1/MYO5A/MYO1B/DYNC1H1/ACTN4	6
BP	GO:0002244	hematopoietic progenitor cell differentiation	9/291	161/18862	0.000905072	0.0175196	0.0148634	PSMA4/PSMC3/PSMD2/PSMA2/PSMD11/DPF2/YTHDF2/PSMA3/SERPINB12	9
BP	GO:0010972	negative regulation of G2/M transition of mitotic cell cycle	7/291	100/18862	0.000912086	0.0175509	0.0148899	TAOK2/PSMA4/PSMC3/PSMD2/PSMA2/PSMD11/PSMA3	7
BP	GO:0051988	regulation of attachment of spindle microtubules to kinetochore	3/291	13/18862	0.000926827	0.0176326	0.0149592	ECT2/RCC2/CDC42	3
BP	GO:0007160	cell-matrix adhesion	11/291	230/18862	0.000927173	0.0176326	0.0149592	PHLDB2/PTK2/TAOK2/IQGAP1/RCC2/MAP4K4/VTN/S100A10/ACTN1/ILK/VCL	11
BP	GO:0060249	anatomical structure homeostasis	17/291	466/18862	0.00097157	0.0182778	0.0155066	TJP1/ACACA/UPF1/HNRNPC/HNRNPA1/ALDOA/CCT6A/CCT8/AKR1B1/CCT2/CCT5/POTEF/UBASH3B/SOD1/STRAP/VCL/USH1G	17
BP	GO:0006294	nucleotide-excision repair, preincision complex assembly	4/291	29/18862	0.000972345	0.0182778	0.0155066	XPC/CETN2/RAD23B/CHD1L	4
BP	GO:0006278	RNA-dependent DNA biosynthetic process	6/291	75/18862	0.00105712	0.0197572	0.0167617	HNRNPC/HNRNPA1/CCT6A/CCT8/CCT2/CCT5	6
BP	GO:0006403	RNA localization	11/291	234/18862	0.00106643	0.0198173	0.0168127	UPF1/SFPQ/FIP1L1/HNRNPA1/CCT6A/CCT8/CETN2/CCT2/CCT5/EIF5A/POLDIP3	11
BP	GO:0070198	protein localization to chromosome, telomeric region	4/291	30/18862	0.00110844	0.020401	0.0173079	CCT6A/CCT8/CCT2/CCT5	4
BP	GO:0032206	positive regulation of telomere maintenance	5/291	51/18862	0.00111039	0.020401	0.0173079	HNRNPA1/CCT6A/CCT8/CCT2/CCT5	5
BP	GO:0006414	translational elongation	8/291	134/18862	0.00113551	0.0207454	0.0176001	MRPS28/MRPL47/MRPL44/EIF5A/MRPS26/MRPL28/MRPL49/MRPS11	8
BP	GO:0043650	dicarboxylic acid biosynthetic process	3/291	14/18862	0.00116619	0.0211868	0.0179746	GOT2/MTHFD1/MTHFD1L	3
BP	GO:0032956	regulation of actin cytoskeleton organization	14/291	352/18862	0.00120146	0.0217064	0.0184154	TJP1/PHLDB2/TAOK2/ECT2/IQGAP1/PFN1/CAPZB/ARF1/TRIM27/S100A10/CDC42/ARPC3/TWF1/TMOD2	14
BP	GO:0033238	regulation of cellular amine metabolic process	6/291	77/18862	0.00121324	0.0217981	0.0184932	PSMA4/PSMC3/PSMD2/PSMA2/PSMD11/PSMA3	6
BP	GO:0046949	fatty-acyl-CoA biosynthetic process	4/291	31/18862	0.00125736	0.0224667	0.0190604	ACACA/FASN/ACLY/ACSL3	4
BP	GO:0038093	Fc receptor signaling pathway	11/291	239/18862	0.00126434	0.022468	0.0190615	PTK2/PSMA4/PSMC3/PSMD2/PSMA2/CDC42/PSMD11/ARPC3/PPP3CB/PSMA3/LYN	11
BP	GO:0035384	thioester biosynthetic process	5/291	53/18862	0.00132296	0.0232554	0.0197295	ACACA/FASN/ACLY/PDHB/ACSL3	5
BP	GO:0071616	acyl-CoA biosynthetic process	5/291	53/18862	0.00132296	0.0232554	0.0197295	ACACA/FASN/ACLY/PDHB/ACSL3	5
BP	GO:0065004	protein-DNA complex assembly	11/291	241/18862	0.00135153	0.02363	0.0200474	RBBP4/XPC/CETN2/RAD23B/PSMC3/ASF1A/ASF1B/ANP32B/MCM5/SET/CHD1L	11
BP	GO:0000910	cytokinesis	9/291	171/18862	0.00138141	0.0240232	0.0203809	MYH10/KIF23/ECT2/ARF1/CETN2/CDC42/PRC1/ANXA11/RTKN	9
BP	GO:0070555	response to interleukin-1	10/291	206/18862	0.00140266	0.0241346	0.0204755	UPF1/ANXA1/RBMX/PSMA4/PSMC3/TAF9/PSMD2/PSMA2/PSMD11/PSMA3	10
BP	GO:0071456	cellular response to hypoxia	10/291	206/18862	0.00140266	0.0241346	0.0204755	ENO1/PGK1/PHB2/PSMA4/PSMC3/PSMD2/PSMA2/PSMD11/ELOC/PSMA3	10
BP	GO:0010833	telomere maintenance via telomere lengthening	6/291	80/18862	0.00147977	0.0253274	0.0214874	HNRNPC/HNRNPA1/CCT6A/CCT8/CCT2/CCT5	6
BP	GO:0043687	post-translational protein modification	14/291	361/18862	0.00152327	0.0259354	0.0220032	PDIA6/RAB1B/RAB2A/PSMA4/PSMC3/PSMD2/PSMA2/RCN1/HSP90B1/PSMD11/RAB11B/P3H1/ELOC/PSMA3	14
BP	GO:0033209	tumor necrosis factor-mediated signaling pathway	9/291	174/18862	0.00155817	0.0263207	0.0223301	PSMA4/PSMC3/PSMD2/GSTP1/PSMA2/PSMD11/ACTN4/ILK/PSMA3	9
BP	GO:0051650	establishment of vesicle localization	10/291	209/18862	0.00156208	0.0263207	0.0223301	MYO6/AP3S1/MYO5A/RAB1B/ARF1/MYO1B/TMED10/DYNC1H1/RAB11B/ACTN4	10
BP	GO:1902750	negative regulation of cell cycle G2/M phase transition	7/291	111/18862	0.00167707	0.0281126	0.0238503	TAOK2/PSMA4/PSMC3/PSMD2/PSMA2/PSMD11/PSMA3	7
BP	GO:2000027	regulation of animal organ morphogenesis	9/291	176/18862	0.00168579	0.0281138	0.0238513	PFN1/PHB2/PSMA4/PSMC3/PSMD2/PSMA2/CDC42/PSMD11/PSMA3	9
BP	GO:0019081	viral translation	3/291	16/18862	0.00175362	0.0290781	0.0246694	PTBP1/EIF3A/EIF3F	3
BP	GO:2000736	regulation of stem cell differentiation	7/291	112/18862	0.00176578	0.0290781	0.0246694	PSMA4/PSMC3/PSMD2/PSMA2/PSMD11/YTHDF2/PSMA3	7
BP	GO:0009112	nucleobase metabolic process	4/291	34/18862	0.00178725	0.0290781	0.0246694	CPS1/RRM1/SHMT2/APRT	4
BP	GO:0009164	nucleoside catabolic process	4/291	34/18862	0.00178725	0.0290781	0.0246694	APOBEC3C/APOBEC3B/PNP/AHCY	4
BP	GO:0031145	anaphase-promoting complex-dependent catabolic process	6/291	83/18862	0.00178873	0.0290781	0.0246694	PSMA4/PSMC3/PSMD2/PSMA2/PSMD11/PSMA3	6
BP	GO:0001738	morphogenesis of a polarized epithelium	8/291	144/18862	0.00179726	0.0290781	0.0246694	PFN1/PSMA4/PSMC3/PSMD2/PSMA2/CDC42/PSMD11/PSMA3	8
BP	GO:0000381	regulation of alternative mRNA splicing, via spliceosome	5/291	57/18862	0.00183616	0.0295603	0.0250785	HNRNPA1/PTBP1/RBMX/PUF60/ZBTB7A	5
BP	GO:0036294	cellular response to decreased oxygen levels	10/291	214/18862	0.00186026	0.0298009	0.0252826	ENO1/PGK1/PHB2/PSMA4/PSMC3/PSMD2/PSMA2/PSMD11/ELOC/PSMA3	10
BP	GO:0090316	positive regulation of intracellular protein transport	9/291	179/18862	0.00189279	0.0301734	0.0255986	ECT2/YWHAE/IPO5/YWHAB/YWHAG/ANP32B/CDC42/ABLIM3/SAE1	9
BP	GO:0002223	stimulatory C-type lectin receptor signaling pathway	7/291	114/18862	0.00195409	0.0309986	0.0262988	PSMA4/PSMC3/PSMD2/PSMA2/PSMD11/PSMA3/LYN	7
BP	GO:1903749	positive regulation of establishment of protein localization to mitochondrion	5/291	58/18862	0.00198444	0.0313272	0.0265775	YWHAE/YWHAB/YWHAG/ABLIM3/SAE1	5
BP	GO:1900182	positive regulation of protein localization to nucleus	6/291	85/18862	0.00202032	0.0317396	0.0269274	ECT2/CCT6A/CCT8/CCT2/CCT5/IPO5	6
BP	GO:0042180	cellular ketone metabolic process	11/291	254/18862	0.00204654	0.0319969	0.0271457	ANXA1/TPI1/AKR1B1/HSD17B10/PSMA4/PSMC3/PSMD2/PSMA2/PSMD11/GOT2/PSMA3	11
BP	GO:0010810	regulation of cell-substrate adhesion	10/291	218/18862	0.00213057	0.0331513	0.0281251	PHLDB2/PTK2/IQGAP1/RCC2/MAP4K4/S100A10/CDC42/ACTN4/ILK/VCL	10
BP	GO:0009060	aerobic respiration	6/291	86/18862	0.00214428	0.0332058	0.0281713	MDH2/PDHB/NDUFA4/DLST/SHMT2/COX4I1	6
BP	GO:1903725	regulation of phospholipid metabolic process	4/291	36/18862	0.00221597	0.0341533	0.0289751	ARF1/PHB2/ACSL3/STOML2	4
BP	GO:0038061	NIK/NF-kappaB signaling	9/291	185/18862	0.00236765	0.0362929	0.0307903	PHB2/PSMA4/PSMC3/PSMD2/PSMA2/PSMD11/ACTN4/ILK/PSMA3	9
BP	GO:0002220	innate immune response activating cell surface receptor signaling pathway	7/291	118/18862	0.00237712	0.0362929	0.0307903	PSMA4/PSMC3/PSMD2/PSMA2/PSMD11/PSMA3/LYN	7
BP	GO:0002758	innate immune response-activating signal transduction	7/291	119/18862	0.00249313	0.0377785	0.0320507	PSMA4/PSMC3/PSMD2/PSMA2/PSMD11/PSMA3/LYN	7
BP	GO:0046112	nucleobase biosynthetic process	3/291	18/18862	0.00249766	0.0377785	0.0320507	CPS1/SHMT2/APRT	3
BP	GO:0043044	ATP-dependent chromatin remodeling	6/291	89/18862	0.00255074	0.0382258	0.0324302	CHD4/HNRNPC/RBBP4/SMARCC2/CHD5/SMARCA1	6
BP	GO:0097581	lamellipodium organization	6/291	89/18862	0.00255074	0.0382258	0.0324302	CAPZB/CDC42/TWF1/ABLIM3/MTSS2/VCL	6
BP	GO:0022618	ribonucleoprotein complex assembly	10/291	224/18862	0.00259454	0.0385271	0.0326858	RBMX/EIF3A/PUF60/TAF9/EIF3F/FASTKD2/XAB2/MRPS11/STRAP/GEMIN4	10
BP	GO:0051648	vesicle localization	10/291	224/18862	0.00259454	0.0385271	0.0326858	MYO6/AP3S1/MYO5A/RAB1B/ARF1/MYO1B/TMED10/DYNC1H1/RAB11B/ACTN4	10
BP	GO:0030866	cortical actin cytoskeleton organization	4/291	38/18862	0.00271074	0.0398884	0.0338407	ECT2/EPB41L1/LLGL1/RTKN	4
BP	GO:0032506	cytokinetic process	4/291	38/18862	0.00271074	0.0398884	0.0338407	ECT2/ARF1/ANXA11/RTKN	4
BP	GO:0051017	actin filament bundle assembly	8/291	154/18862	0.002732	0.0400201	0.0339524	TJP1/PHLDB2/PFN1/MYO1B/S100A10/HSP90B1/CDC42/ACTN1	8
BP	GO:0046653	tetrahydrofolate metabolic process	3/291	19/18862	0.00293238	0.0425764	0.0361212	MTHFD1/SHMT2/MTHFD1L	3
BP	GO:1901605	alpha-amino acid metabolic process	9/291	191/18862	0.00293269	0.0425764	0.0361212	CPS1/HSD17B10/PSAT1/DLST/GOT2/MTHFD1/PHGDH/SHMT2/AHCY	9
BP	GO:0051656	establishment of organelle localization	15/291	431/18862	0.00298109	0.0428378	0.0363429	MYO6/AP3S1/MYO5A/RAB1B/ARF1/MYO1B/TMED10/CDC42/DYNC1H1/RAB11B/LLGL1/ACTN4/MAP4/LYN/DYNLT1	15
BP	GO:0060416	response to growth hormone	4/291	39/18862	0.00298438	0.0428378	0.0363429	PTK2/RBBP4/CPS1/LYN	4
BP	GO:0062197	cellular response to chemical stress	13/291	347/18862	0.00299022	0.0428378	0.0363429	SFPQ/ECT2/ANXA1/AKR1B1/GSTP1/MGST1/ARL6IP5/SOD1/TRAP1/PRDX3/ARHGEF2/VKORC1L1/G6PD	13
BP	GO:0032970	regulation of actin filament-based process	14/291	389/18862	0.00301585	0.0430155	0.0364937	TJP1/PHLDB2/TAOK2/ECT2/IQGAP1/PFN1/CAPZB/ARF1/TRIM27/S100A10/CDC42/ARPC3/TWF1/TMOD2	14
BP	GO:0051259	protein complex oligomerization	10/291	229/18862	0.00304016	0.043173	0.0366273	ACACA/ECT2/ALDOA/EHD4/RBMX/ATL3/HSD17B10/RRM1/STOML2/SHMT2	10
BP	GO:0001666	response to hypoxia	13/291	348/18862	0.00306442	0.0433283	0.036759	ENO1/PGK1/PHB2/PSMA4/PSMC3/PSMD2/PSMA2/HSP90B1/PSMD11/ACTN4/ELOC/PSMA3/AHCY	13
BP	GO:0031146	SCF-dependent proteasomal ubiquitin-dependent protein catabolic process	6/291	93/18862	0.00317945	0.0446308	0.0378641	PSMA4/PSMC3/PSMD2/PSMA2/PSMD11/PSMA3	6
BP	GO:0051494	negative regulation of cytoskeleton organization	8/291	158/18862	0.00319772	0.0446308	0.0378641	TJP1/PHLDB2/PFN1/CAPZB/TUBB4A/TWF1/ARHGEF2/TMOD2	8
BP	GO:0061572	actin filament bundle organization	8/291	158/18862	0.00319772	0.0446308	0.0378641	TJP1/PHLDB2/PFN1/MYO1B/S100A10/HSP90B1/CDC42/ACTN1	8
BP	GO:0071453	cellular response to oxygen levels	10/291	231/18862	0.00323466	0.0447621	0.0379755	ENO1/PGK1/PHB2/PSMA4/PSMC3/PSMD2/PSMA2/PSMD11/ELOC/PSMA3	10
BP	GO:0071826	ribonucleoprotein complex subunit organization	10/291	231/18862	0.00323466	0.0447621	0.0379755	RBMX/EIF3A/PUF60/TAF9/EIF3F/FASTKD2/XAB2/MRPS11/STRAP/GEMIN4	10
BP	GO:0006730	one-carbon metabolic process	4/291	40/18862	0.00327631	0.0448636	0.0380616	MTHFD1/SHMT2/MTHFD1L/AHCY	4
BP	GO:2000573	positive regulation of DNA biosynthetic process	5/291	65/18862	0.00327823	0.0448636	0.0380616	HNRNPA1/CCT6A/CCT8/CCT2/CCT5	5
BP	GO:0001952	regulation of cell-matrix adhesion	7/291	125/18862	0.00328337	0.0448636	0.0380616	PHLDB2/PTK2/IQGAP1/RCC2/MAP4K4/S100A10/VCL	7
BP	GO:0030705	cytoskeleton-dependent intracellular transport	9/291	195/18862	0.0033651	0.0457878	0.0388457	SFPQ/MYO6/AP3S1/MYO5A/MYO1B/CDC42/DYNC1H1/SOD1/ACTN4	9
BP	GO:0046655	folic acid metabolic process	3/291	20/18862	0.00341081	0.0462165	0.0392094	MTHFD1/SHMT2/MTHFD1L	3
BP	GO:0097711	ciliary basal body-plasma membrane docking	6/291	95/18862	0.00353398	0.0476453	0.0404216	YWHAE/PPP2R1A/CETN2/TUBB4A/YWHAG/DYNC1H1	6
BP	GO:0033044	regulation of chromosome organization	11/291	273/18862	0.00356021	0.0476453	0.0404216	UPF1/SFPQ/SSBP1/HNRNPC/HNRNPA1/CCT6A/CCT8/RMI2/CCT2/CCT5/NEK6	11
BP	GO:0110053	regulation of actin filament organization	11/291	273/18862	0.00356021	0.0476453	0.0404216	TJP1/PHLDB2/PFN1/CAPZB/ARF1/TRIM27/S100A10/CDC42/ARPC3/TWF1/TMOD2	11
BP	GO:1902904	negative regulation of supramolecular fiber organization	8/291	161/18862	0.00358579	0.0477909	0.0405451	TJP1/PHLDB2/PFN1/CAPZB/TUBB4A/TWF1/ARHGEF2/TMOD2	8
BP	GO:0033866	nucleoside bisphosphate biosynthetic process	5/291	67/18862	0.00373874	0.0492243	0.0417611	ACACA/FASN/ACLY/PDHB/ACSL3	5
BP	GO:0034030	ribonucleoside bisphosphate biosynthetic process	5/291	67/18862	0.00373874	0.0492243	0.0417611	ACACA/FASN/ACLY/PDHB/ACSL3	5
BP	GO:0034033	purine nucleoside bisphosphate biosynthetic process	5/291	67/18862	0.00373874	0.0492243	0.0417611	ACACA/FASN/ACLY/PDHB/ACSL3	5
BP	GO:0035337	fatty-acyl-CoA metabolic process	4/291	42/18862	0.00391729	0.0513671	0.043579	ACACA/FASN/ACLY/ACSL3	4
BP	GO:0033962	P-body assembly	3/291	21/18862	0.00393428	0.0513827	0.0435923	ATXN2L/DYNC1H1/DDX6	3
BP	GO:0031589	cell-substrate adhesion	13/291	359/18862	0.00398442	0.0518293	0.0439712	PHLDB2/PTK2/TAOK2/IQGAP1/RCC2/MAP4K4/VTN/S100A10/CDC42/ACTN4/ACTN1/ILK/VCL	13
BP	GO:0036293	response to decreased oxygen levels	13/291	360/18862	0.00407808	0.0528364	0.0448256	ENO1/PGK1/PHB2/PSMA4/PSMC3/PSMD2/PSMA2/HSP90B1/PSMD11/ACTN4/ELOC/PSMA3/AHCY	13
BP	GO:0110020	regulation of actomyosin structure organization	6/291	98/18862	0.00411979	0.0531649	0.0451043	TJP1/PHLDB2/ECT2/PFN1/S100A10/CDC42	6
BP	GO:0009069	serine family amino acid metabolic process	4/291	43/18862	0.00426747	0.0546371	0.0463533	PSAT1/MTHFD1/PHGDH/SHMT2	4
BP	GO:0021762	substantia nigra development	4/291	43/18862	0.00426747	0.0546371	0.0463533	YWHAE/CDC42/CKB/G6PD	4
BP	GO:0010499	proteasomal ubiquitin-independent protein catabolic process	3/291	22/18862	0.00450401	0.0568955	0.0482693	PSMA4/PSMA2/PSMA3	3
BP	GO:1901685	glutathione derivative metabolic process	3/291	22/18862	0.00450401	0.0568955	0.0482693	GSTP1/MGST1/GSTO1	3
BP	GO:1901687	glutathione derivative biosynthetic process	3/291	22/18862	0.00450401	0.0568955	0.0482693	GSTP1/MGST1/GSTO1	3
BP	GO:0000281	mitotic cytokinesis	5/291	70/18862	0.00451385	0.0568955	0.0482693	MYH10/KIF23/ECT2/ARF1/RTKN	5
BP	GO:0048024	regulation of mRNA splicing, via spliceosome	6/291	100/18862	0.00454831	0.0571086	0.04845	HNRNPA1/PTBP1/RBMX/RBM3/PUF60/ZBTB7A	6
BP	GO:0007339	binding of sperm to zona pellucida	4/291	44/18862	0.00463818	0.05757	0.0488415	ALDOA/CCT8/CCT2/CCT5	4
BP	GO:0008631	intrinsic apoptotic signaling pathway in response to oxidative stress	4/291	44/18862	0.00463818	0.05757	0.0488415	SFPQ/ARL6IP5/SOD1/TRAP1	4
BP	GO:1901658	glycosyl compound catabolic process	4/291	44/18862	0.00463818	0.05757	0.0488415	APOBEC3C/APOBEC3B/PNP/AHCY	4
CC	GO:0042470	melanosome	16/294	106/19520	5.09274e-12	1.16115e-09	8.2288e-10	MYO5A/FASN/YWHAE/PDIA6/PDIA3/CANX/RAB2A/SLC3A2/YWHAB/TMED10/RAB7A/HSP90B1/RAB32/GANAB/ANXA11/AHCY	16
CC	GO:0048770	pigment granule	16/294	106/19520	5.09274e-12	1.16115e-09	8.2288e-10	MYO5A/FASN/YWHAE/PDIA6/PDIA3/CANX/RAB2A/SLC3A2/YWHAB/TMED10/RAB7A/HSP90B1/RAB32/GANAB/ANXA11/AHCY	16
CC	GO:0005925	focal adhesion	28/294	416/19520	4.07482e-11	6.19372e-09	4.38937e-09	PHLDB2/PTK2/RPL31/KIF23/G3BP1/YWHAE/IQGAP1/ANXA5/PFN1/ANXA1/PDIA3/GNB2/MAP4K4/ARF1/GDI2/YWHAB/YWHAG/LASP1/HSP90B1/CDC42/ACTN4/ARPC3/TWF1/FLOT2/ARHGEF2/ACTN1/ILK/VCL	28
CC	GO:0030055	cell-substrate junction	28/294	423/19520	6.01243e-11	6.85417e-09	4.85741e-09	PHLDB2/PTK2/RPL31/KIF23/G3BP1/YWHAE/IQGAP1/ANXA5/PFN1/ANXA1/PDIA3/GNB2/MAP4K4/ARF1/GDI2/YWHAB/YWHAG/LASP1/HSP90B1/CDC42/ACTN4/ARPC3/TWF1/FLOT2/ARHGEF2/ACTN1/ILK/VCL	28
CC	GO:0005759	mitochondrial matrix	28/294	476/19520	8.92041e-10	8.13541e-08	5.7654e-08	ATP5F1A/SSBP1/TOP3A/CPS1/MDH2/MRPS28/POLRMT/MRPL47/ALDH1B1/HSPE1/HSD17B10/GARS1/MRPL44/PDHB/MRPS26/MRPL28/FASTKD2/DLST/MRPL49/SOD1/TRAP1/GOT2/NDUFA10/PRDX3/SHMT2/MRPS11/MTHFD1L/HARS2	28
CC	GO:0034774	secretory granule lumen	22/294	322/19520	4.13187e-09	3.14022e-07	2.22541e-07	ALDOA/GPI/ACLY/CCT8/CCT2/GDI2/PSMC3/PSMD2/GSTP1/PSMA2/ALDOC/PYGB/S100A11/PSMD11/PNP/DYNC1H1/ACTN4/ACTN1/OLA1/APRT/DYNLT1/VCL	22
CC	GO:0060205	cytoplasmic vesicle lumen	22/294	326/19520	5.1837e-09	3.30508e-07	2.34224e-07	ALDOA/GPI/ACLY/CCT8/CCT2/GDI2/PSMC3/PSMD2/GSTP1/PSMA2/ALDOC/PYGB/S100A11/PSMD11/PNP/DYNC1H1/ACTN4/ACTN1/OLA1/APRT/DYNLT1/VCL	22
CC	GO:0031983	vesicle lumen	22/294	328/19520	5.79838e-09	3.30508e-07	2.34224e-07	ALDOA/GPI/ACLY/CCT8/CCT2/GDI2/PSMC3/PSMD2/GSTP1/PSMA2/ALDOC/PYGB/S100A11/PSMD11/PNP/DYNC1H1/ACTN4/ACTN1/OLA1/APRT/DYNLT1/VCL	22
CC	GO:0035770	ribonucleoprotein granule	18/294	244/19520	3.43668e-08	1.74125e-06	1.23399e-06	UPF1/APOBEC3C/ATXN2L/G3BP1/APOBEC3B/RPL28/IQGAP1/CAPRIN1/PSMA4/PSMC3/DDX3Y/PSMA2/CDC42/FASTKD2/YTHDF2/DDX6/POLDIP3/LARP4B	18
CC	GO:1904813	ficolin-1-rich granule lumen	13/294	124/19520	4.85567e-08	2.21419e-06	1.56915e-06	ALDOA/GPI/ACLY/CCT8/PSMC3/PSMD2/GSTP1/PSMA2/ALDOC/PSMD11/PNP/DYNLT1/VCL	13
CC	GO:0036464	cytoplasmic ribonucleoprotein granule	17/294	234/19520	1.03783e-07	4.30227e-06	3.04893e-06	UPF1/APOBEC3C/ATXN2L/G3BP1/APOBEC3B/RPL28/IQGAP1/CAPRIN1/PSMA4/PSMC3/DDX3Y/PSMA2/CDC42/YTHDF2/DDX6/POLDIP3/LARP4B	17
CC	GO:0101002	ficolin-1-rich granule	15/294	185/19520	1.42766e-07	5.42509e-06	3.84465e-06	ALDOA/GPI/ACLY/CCT8/PSMC3/PSMD2/GSTP1/PSMA2/ALDOC/PSMD11/PNP/SERPINB12/DYNLT1/DIAPH1/VCL	15
CC	GO:0070603	SWI/SNF superfamily-type complex	9/294	74/19520	1.65551e-06	5.807e-05	4.1153e-05	CHD4/RBBP4/SMARCC2/CHD5/SMARCA1/MTA3/CHRAC1/DPF2/ZBTB7A	9
CC	GO:0016581	NuRD complex	5/294	15/19520	1.98799e-06	6.0435e-05	4.28291e-05	CHD4/RBBP4/CHD5/MTA3/ZBTB7A	5
CC	GO:0090545	CHD-type complex	5/294	15/19520	1.98799e-06	6.0435e-05	4.28291e-05	CHD4/RBBP4/CHD5/MTA3/ZBTB7A	5
CC	GO:0101031	chaperone complex	6/294	28/19520	3.16182e-06	9.01119e-05	6.38605e-05	CCT6A/STIP1/CCT8/CCT2/CCT5/CDC37	6
CC	GO:0000502	proteasome complex	8/294	62/19520	4.02135e-06	0.000107867	7.64431e-05	PSMA4/RAD23B/PSMC3/PSMD2/PSMA2/PSMD11/PSMA3/UBE3C	8
CC	GO:0031252	cell leading edge	20/294	411/19520	4.65613e-06	0.000117955	8.35926e-05	MYH10/PHLDB2/MYO6/MYO5A/IQGAP1/ARF1/CAPRIN1/S100A11/CDC42/S100A6/ARPC3/TWF1/ABLIM3/FLOT2/ARHGEF2/ACTN1/ILK/DYNLT1/DIAPH1/MTSS2	20
CC	GO:1905369	endopeptidase complex	8/294	68/19520	8.13123e-06	0.00019515	0.000138298	PSMA4/RAD23B/PSMC3/PSMD2/PSMA2/PSMD11/PSMA3/UBE3C	8
CC	GO:0000932	P-body	9/294	91/19520	9.39011e-06	0.000214095	0.000151724	UPF1/APOBEC3C/APOBEC3B/CAPRIN1/PSMA4/PSMC3/PSMA2/YTHDF2/DDX6	9
CC	GO:1905368	peptidase complex	9/294	92/19520	1.02726e-05	0.000223062	0.00015808	PSMA4/RAD23B/PSMC3/TAF9/PSMD2/PSMA2/PSMD11/PSMA3/UBE3C	9
CC	GO:0098798	mitochondrial protein-containing complex	15/294	265/19520	1.27675e-05	0.000264635	0.000187541	ATP5F1A/MRPS28/POLRMT/MRPL47/PHB2/HSD17B10/MRPL44/PDHB/MRPS26/MRPL28/NDUFA4/MRPL49/NDUFA10/MRPS11/COX4I1	15
CC	GO:0005938	cell cortex	16/294	301/19520	1.43971e-05	0.000285438	0.000202284	MYH10/PHLDB2/PTK2/ENO1/MYO6/ERC1/ECT2/PFN1/POTEF/LASP1/DYNC1H1/CLTA/LLGL1/FLOT2/MTSS2/RTKN	16
CC	GO:0005832	chaperonin-containing T-complex	4/294	11/19520	1.53078e-05	0.000290849	0.000206119	CCT6A/CCT8/CCT2/CCT5	4
CC	GO:1904949	ATPase complex	9/294	103/19520	2.56896e-05	0.000468579	0.000332072	CHD4/RBBP4/SMARCC2/CHD5/SMARCA1/MTA3/CHRAC1/DPF2/ZBTB7A	9
CC	GO:0009295	nucleoid	6/294	44/19520	4.83937e-05	0.000767346	0.000543802	SSBP1/CPS1/POLRMT/HSD17B10/FASTKD2/SHMT2	6
CC	GO:0042645	mitochondrial nucleoid	6/294	44/19520	4.83937e-05	0.000767346	0.000543802	SSBP1/CPS1/POLRMT/HSD17B10/FASTKD2/SHMT2	6
CC	GO:0001725	stress fiber	7/294	64/19520	4.88005e-05	0.000767346	0.000543802	MYH10/PTK2/MYH14/ACTN4/ABLIM3/ACTN1/ILK	7
CC	GO:0097517	contractile actin filament bundle	7/294	64/19520	4.88005e-05	0.000767346	0.000543802	MYH10/PTK2/MYH14/ACTN4/ABLIM3/ACTN1/ILK	7
CC	GO:0005743	mitochondrial inner membrane	20/294	493/19520	6.32841e-05	0.000961918	0.000681691	ATP5F1A/SLC25A3/CPS1/MRPS28/MRPL47/PHB2/MRPL44/MRPS26/MRPL28/NDUFA4/FASTKD2/MRPL49/TRAP1/GOT2/NDUFA10/STOML2/SHMT2/LYN/MRPS11/COX4I1	20
CC	GO:0032432	actin filament bundle	7/294	73/19520	0.000114056	0.00167773	0.00118897	MYH10/PTK2/MYH14/ACTN4/ABLIM3/ACTN1/ILK	7
CC	GO:0042641	actomyosin	7/294	74/19520	0.00012437	0.00177228	0.00125598	MYH10/PTK2/MYH14/ACTN4/ABLIM3/ACTN1/ILK	7
CC	GO:0005681	spliceosomal complex	11/294	191/19520	0.000157564	0.00217724	0.00154297	HNRNPM/UPF1/HNRNPC/HNRNPA1/RBMX/HNRNPH3/RBM3/CTNNBL1/HNRNPA3/DHX16/XAB2	11
CC	GO:0016459	myosin complex	6/294	57/19520	0.000211197	0.00283253	0.00200735	MYH10/MYO6/MYO5A/MYO1B/MYH14/MYO3B	6
CC	GO:0005874	microtubule	17/294	423/19520	0.000249962	0.00325665	0.00230792	KIF23/IQGAP1/RCC2/CCT6A/CCT8/EIF3A/CCT2/CCT5/TUBB4A/DYNC1H1/TUBG2/PRC1/ARHGEF2/MAP4/NEK6/DYNLT1/DNAH8	17
CC	GO:0005884	actin filament	8/294	113/19520	0.000314052	0.003899	0.00276314	MYO6/MYO5A/IQGAP1/ANXA1/MYO1B/ARPC3/TWF1/ACTN1	8
CC	GO:0001726	ruffle	10/294	175/19520	0.000331847	0.003899	0.00276314	MYO6/MYO5A/IQGAP1/S100A11/S100A6/TWF1/ARHGEF2/ACTN1/DIAPH1/MTSS2	10
CC	GO:0005840	ribosome	12/294	243/19520	0.00033395	0.003899	0.00276314	RPL31/RPL28/GCN1/MRPS28/RBM3/MRPL47/MRPL44/MRPS26/MRPL28/MRPL49/MRPS11/LARP4B	12
CC	GO:0000313	organellar ribosome	7/294	87/19520	0.000342018	0.003899	0.00276314	MRPS28/MRPL47/MRPL44/MRPS26/MRPL28/MRPL49/MRPS11	7
CC	GO:0005761	mitochondrial ribosome	7/294	87/19520	0.000342018	0.003899	0.00276314	MRPS28/MRPL47/MRPL44/MRPS26/MRPL28/MRPL49/MRPS11	7
CC	GO:0031010	ISWI-type complex	3/294	11/19520	0.000510195	0.00567437	0.00402131	RBBP4/SMARCA1/CHRAC1	3
CC	GO:0044391	ribosomal subunit	10/294	187/19520	0.00055978	0.00605404	0.00429038	RPL31/RPL28/MRPS28/RBM3/MRPL47/MRPL44/MRPS26/MRPL28/MRPL49/MRPS11	10
CC	GO:0099568	cytoplasmic region	12/294	258/19520	0.000570886	0.00605404	0.00429038	PHLDB2/SFPQ/ENO1/ERC1/AP3S1/AKR1B1/TUBB4A/DYNC1H1/SOD1/CLTA/MAP4/DNAH8	12
CC	GO:0000109	nucleotide-excision repair complex	3/294	12/19520	0.000672697	0.00697159	0.00494062	XPC/CETN2/RAD23B	3
CC	GO:0000792	heterochromatin	6/294	72/19520	0.000753273	0.00763317	0.00540947	UBA1/CHD5/RING1/DDX6/WDR76/CBX2	6
CC	GO:0017053	transcription repressor complex	6/294	74/19520	0.000871059	0.00863485	0.00611934	CHD4/RBBP4/CHD5/YWHAB/MTA3/ZBTB7A	6
CC	GO:0035102	PRC1 complex	3/294	15/19520	0.00134544	0.0130536	0.00925082	RING1/PHC3/CBX2	3
CC	GO:0015934	large ribosomal subunit	7/294	115/19520	0.0017958	0.0170601	0.0120901	RPL31/RPL28/RBM3/MRPL47/MRPL44/MRPL28/MRPL49	7
CC	GO:0071013	catalytic step 2 spliceosome	6/294	87/19520	0.00201846	0.018784	0.0133118	HNRNPM/HNRNPC/HNRNPA1/RBMX/HNRNPA3/XAB2	6
CC	GO:0030016	myofibril	10/294	224/19520	0.00218614	0.0199376	0.0141294	ENO1/ALDOA/CAPZB/ARF1/TWF1/ACTN1/ILK/PPP3CB/TMOD2/VCL	10
CC	GO:0005766	primary lysosome	8/294	155/19520	0.00245778	0.0214044	0.0151689	ACLY/CCT8/CCT2/GDI2/MGST1/PYGB/DYNC1H1/ANXA11	8
CC	GO:0042582	azurophil granule	8/294	155/19520	0.00245778	0.0214044	0.0151689	ACLY/CCT8/CCT2/GDI2/MGST1/PYGB/DYNC1H1/ANXA11	8
CC	GO:0030139	endocytic vesicle	12/294	307/19520	0.00250988	0.0214044	0.0151689	MYO6/PDIA3/EHD4/RAB7A/HSP90B1/CDC42/CLTA/RAB11B/FLOT2/RAB32/TAPBP/ANXA11	12
CC	GO:0035578	azurophil granule lumen	6/294	91/19520	0.00253474	0.0214044	0.0151689	ACLY/CCT8/CCT2/GDI2/PYGB/DYNC1H1	6
CC	GO:0030496	midbody	9/294	193/19520	0.00268518	0.022241	0.0157617	MYH10/KIF23/ECT2/IQGAP1/RCC2/HSP90B1/CDC42/PRC1/ANXA11	9
CC	GO:0043292	contractile fiber	10/294	231/19520	0.00273135	0.022241	0.0157617	ENO1/ALDOA/CAPZB/ARF1/TWF1/ACTN1/ILK/PPP3CB/TMOD2/VCL	10
CC	GO:0005911	cell-cell junction	16/294	485/19520	0.00294063	0.023525	0.0166717	TJP1/ECT2/IQGAP1/ANXA1/UBA1/AKR1B1/S100A11/CDC42/TWF1/FLOT2/ARHGEF2/ACTN1/DDX6/LYN/VCL/CTNND2	16
CC	GO:0140534	endoplasmic reticulum protein-containing complex	7/294	127/19520	0.00314597	0.0242326	0.0171732	PDIA6/PDIA3/RPN2/DERL1/TAPBP/HM13/GANAB	7
CC	GO:0005839	proteasome core complex	3/294	20/19520	0.0031885	0.0242326	0.0171732	PSMA4/PSMA2/PSMA3	3
CC	GO:0044233	mitochondria-associated endoplasmic reticulum membrane	3/294	20/19520	0.0031885	0.0242326	0.0171732	CANX/RAB32/ZFYVE1	3
CC	GO:0099738	cell cortex region	4/294	41/19520	0.00329362	0.0246211	0.0174485	PHLDB2/ENO1/ERC1/CLTA	4
CC	GO:0005838	proteasome regulatory particle	3/294	21/19520	0.00367884	0.0270573	0.0191749	PSMC3/PSMD2/PSMD11	3
CC	GO:0019897	extrinsic component of plasma membrane	8/294	169/19520	0.00416704	0.0301614	0.0213748	PTK2/IQGAP1/ANXA1/GNB2/S100A10/S100A6/STOML2/LYN	8
CC	GO:0005777	peroxisome	7/294	136/19520	0.00458591	0.0315128	0.0223325	MYO5A/TKT/ARF1/ABCD3/MGST1/ACSL3/SOD1	7
CC	GO:0042579	microbody	7/294	136/19520	0.00458591	0.0315128	0.0223325	MYO5A/TKT/ARF1/ABCD3/MGST1/ACSL3/SOD1	7
CC	GO:0045335	phagocytic vesicle	7/294	136/19520	0.00458591	0.0315128	0.0223325	PDIA3/RAB7A/CDC42/RAB11B/RAB32/TAPBP/ANXA11	7
CC	GO:0005912	adherens junction	8/294	172/19520	0.00463018	0.0315128	0.0223325	TJP1/ANXA1/S100A11/FLOT2/DDX6/LYN/VCL/CTNND2	8
CC	GO:0010494	cytoplasmic stress granule	5/294	73/19520	0.00488445	0.032442	0.022991	ATXN2L/G3BP1/CAPRIN1/DDX6/LARP4B	5
CC	GO:0030863	cortical cytoskeleton	6/294	104/19520	0.00490899	0.032442	0.022991	ERC1/LASP1/LLGL1/FLOT2/MTSS2/RTKN	6
CC	GO:0005819	spindle	13/294	381/19520	0.00535576	0.0342969	0.0243055	KIF23/ECT2/RCC2/CDC42/CLTA/TUBG2/PRC1/ARHGEF2/MAP4/NEK6/DYNLT1/DIAPH1/ANXA11	13
CC	GO:0031519	PcG protein complex	4/294	47/19520	0.00540682	0.0342969	0.0243055	RBBP4/RING1/PHC3/CBX2	4
CC	GO:0022624	proteasome accessory complex	3/294	24/19520	0.0054153	0.0342969	0.0243055	PSMC3/PSMD2/PSMD11	3
CC	GO:0030426	growth cone	8/294	178/19520	0.00567414	0.035444	0.0251184	TAOK2/MYO5A/YWHAE/IQGAP1/MYH14/ARPC3/TMOD2/DYNLT1	8
CC	GO:0000118	histone deacetylase complex	5/294	77/19520	0.00612108	0.0377191	0.0267308	CHD4/RBBP4/CHD5/MTA3/ZBTB7A	5
CC	GO:0030864	cortical actin cytoskeleton	5/294	78/19520	0.00646165	0.0392868	0.0278418	LASP1/LLGL1/FLOT2/MTSS2/RTKN	5
CC	GO:0030427	site of polarized growth	8/294	184/19520	0.00688862	0.0413317	0.0292909	TAOK2/MYO5A/YWHAE/IQGAP1/MYH14/ARPC3/TMOD2/DYNLT1	8
CC	GO:0005758	mitochondrial intermembrane space	5/294	83/19520	0.00836556	0.0484042	0.0343031	SOD1/TRAP1/STOML2/SHMT2/LYN	5
CC	GO:0000314	organellar small ribosomal subunit	3/294	28/19520	0.00838582	0.0484042	0.0343031	MRPS28/MRPS26/MRPS11	3
CC	GO:0005763	mitochondrial small ribosomal subunit	3/294	28/19520	0.00838582	0.0484042	0.0343031	MRPS28/MRPS26/MRPS11	3
CC	GO:0071556	integral component of lumenal side of endoplasmic reticulum membrane	3/294	29/19520	0.00925075	0.0520783	0.0369068	CANX/TAPBP/HM13	3
CC	GO:0098553	lumenal side of endoplasmic reticulum membrane	3/294	29/19520	0.00925075	0.0520783	0.0369068	CANX/TAPBP/HM13	3
CC	GO:0070938	contractile ring	2/294	10/19520	0.00939321	0.0522354	0.0370182	PRC1/RTKN	2
CC	GO:0072686	mitotic spindle	7/294	157/19520	0.00982614	0.0537182	0.038069	KIF23/ECT2/RCC2/CDC42/PRC1/MAP4/DIAPH1	7
CC	GO:0030027	lamellipodium	8/294	196/19520	0.00989546	0.0537182	0.038069	MYH10/CAPRIN1/ARPC3/ABLIM3/FLOT2/ILK/DYNLT1/MTSS2	8
CC	GO:0000315	organellar large ribosomal subunit	4/294	57/19520	0.0106543	0.0564925	0.0400351	MRPL47/MRPL44/MRPL28/MRPL49	4
CC	GO:0005762	mitochondrial large ribosomal subunit	4/294	57/19520	0.0106543	0.0564925	0.0400351	MRPL47/MRPL44/MRPL28/MRPL49	4
CC	GO:0032797	SMN complex	2/294	11/19520	0.0113672	0.0595799	0.0422231	STRAP/GEMIN4	2
CC	GO:0030017	sarcomere	8/294	203/19520	0.0120482	0.0624315	0.0442439	ENO1/ALDOA/CAPZB/ARF1/ACTN1/ILK/PPP3CB/TMOD2	8
CC	GO:0031970	organelle envelope lumen	5/294	93/19520	0.0132741	0.0662236	0.0469313	SOD1/TRAP1/STOML2/SHMT2/LYN	5
CC	GO:0005778	peroxisomal membrane	4/294	61/19520	0.0134356	0.0662236	0.0469313	ARF1/ABCD3/MGST1/ACSL3	4
CC	GO:0031903	microbody membrane	4/294	61/19520	0.0134356	0.0662236	0.0469313	ARF1/ABCD3/MGST1/ACSL3	4
CC	GO:0005751	mitochondrial respiratory chain complex IV	2/294	12/19520	0.0135061	0.0662236	0.0469313	NDUFA4/COX4I1	2
CC	GO:0008540	proteasome regulatory particle, base subcomplex	2/294	12/19520	0.0135061	0.0662236	0.0469313	PSMC3/PSMD2	2
CC	GO:0032587	ruffle membrane	5/294	95/19520	0.0144472	0.0700842	0.0496672	MYO6/TWF1/ARHGEF2/DIAPH1/MTSS2	5
MF	GO:0045296	cadherin binding	30/294	332/18337	1.84466e-14	9.6476e-12	8.05827e-12	TJP1/PHLDB2/ENO1/ATXN2L/ERC1/FASN/YWHAE/IQGAP1/ALDOA/PFN1/ANXA1/GCN1/EHD4/TAGLN2/CAPZB/CCT8/SLC3A2/MYO1B/PUF60/YWHAB/LASP1/S100A11/RAB11B/SERBP1/TWF1/OLA1/DDX6/AHSA1/VCL/CTNND2	30
MF	GO:0016887	ATPase activity	29/294	478/18337	8.83722e-10	2.31093e-07	1.93024e-07	MYH10/UPF1/ATP5F1A/CHD4/MYO6/KIF23/G3BP1/RBBP4/MYO5A/ANXA1/CCT8/DDX55/ABCD3/PSMC3/MYO1B/DDX3Y/MYH14/CHD5/SMARCA1/DHX16/ACSL3/DDX49/DYNC1H1/OLA1/MCM5/DDX6/TAPBP/CHD1L/DNAH8	29
MF	GO:0003779	actin binding	24/294	439/18337	1.87779e-07	3.27361e-05	2.73432e-05	MYH10/PTK2/MYO6/MYO5A/IQGAP1/ALDOA/PFN1/CAPZB/EPB41L1/MYO1B/MYH14/LASP1/S100A4/ACTN4/ARPC3/TWF1/ABLIM3/ACTN1/MYO3B/TMOD2/DIAPH1/MTSS2/VCL/BCL7B	24
MF	GO:0004386	helicase activity	13/294	157/18337	1.53435e-06	0.000200616	0.000167567	UPF1/CHD4/G3BP1/ANXA1/DDX55/DDX3Y/CHD5/SMARCA1/DHX16/DDX49/MCM5/DDX6/CHD1L	13
MF	GO:0016874	ligase activity	13/294	163/18337	2.33813e-06	0.000244569	0.000204279	ACACA/ATP5F1A/CPS1/LIG3/UBA1/GARS1/ACSL3/MTHFD1/SAE1/TARS1/MTHFD1L/HARS2/WARS1	13
MF	GO:0051020	GTPase binding	14/294	222/18337	1.47251e-05	0.00128354	0.00107209	ENO1/ERC1/ECT2/MYO5A/IQGAP1/RCC2/GNB2/IPO5/SOD1/CLTA/ARHGEF2/STOML2/MTSS2/RTKN	14
MF	GO:0003697	single-stranded DNA binding	10/294	116/18337	1.7587e-05	0.001314	0.00109753	SSBP1/TOP3A/SUB1/HNRNPA1/PURB/ANXA1/XPC/HMCES/RAD23B/MCM5	10
MF	GO:0051082	unfolded protein binding	10/294	120/18337	2.36559e-05	0.0015465	0.00129174	CCT6A/CCT8/HSPE1/CANX/CCT2/CCT5/CDC37/HSP90B1/TRAP1/TAPBP	10
MF	GO:0051015	actin filament binding	13/294	208/18337	3.26501e-05	0.00177268	0.00148065	MYH10/MYO6/MYO5A/IQGAP1/CAPZB/MYO1B/MYH14/LASP1/ACTN4/ARPC3/TWF1/ABLIM3/ACTN1	13
MF	GO:0030898	actin-dependent ATPase activity	5/294	24/18337	3.38944e-05	0.00177268	0.00148065	MYH10/MYO6/MYO5A/MYO1B/MYH14	5
MF	GO:0003774	motor activity	10/294	129/18337	4.41662e-05	0.0020999	0.00175397	MYH10/MYO6/KIF23/MYO5A/MYO1B/MYH14/DYNC1H1/MYO3B/DYNLT1/DNAH8	10
MF	GO:0044548	S100 protein binding	4/294	14/18337	5.7091e-05	0.00248822	0.00207831	IQGAP1/S100A11/S100A6/ANXA11	4
MF	GO:0000146	microfilament motor activity	5/294	29/18337	8.86835e-05	0.00356781	0.00298005	MYH10/MYO6/MYO5A/MYO1B/MYH14	5
MF	GO:0003724	RNA helicase activity	7/294	77/18337	0.000233771	0.00873302	0.00729437	UPF1/G3BP1/DDX55/DDX3Y/DHX16/DDX49/DDX6	7
MF	GO:0043531	ADP binding	5/294	39/18337	0.000377201	0.0131518	0.0109852	MYH10/ATP5F1A/MYO6/PGK1/PGK2	5
MF	GO:0001882	nucleoside binding	16/294	390/18337	0.000591946	0.0188246	0.0157235	RABL6/RAB1B/EHD4/ARF1/ATL3/RAB2A/TUBB4A/RAB7A/CDC42/PNP/RAB11B/ACTN4/TUBG2/RAB32/OLA1/RTKN	16
MF	GO:0016832	aldehyde-lyase activity	3/294	11/18337	0.000611889	0.0188246	0.0157235	ALDOA/ALDOC/SHMT2	3
MF	GO:0048027	mRNA 5'-UTR binding	4/294	26/18337	0.000732692	0.0212888	0.0177817	MYH10/CCT5/SHMT2/MRPS11	4
MF	GO:0031625	ubiquitin protein ligase binding	13/294	293/18337	0.000940453	0.0246207	0.0205647	YWHAE/GPI/SPOP/TPI1/CCT2/UBASH3B/CKB/PSMA3/LYN/DERL1/NEK6/HM13/VCL	13
MF	GO:0031267	small GTPase binding	10/294	190/18337	0.00101575	0.0246207	0.0205647	ERC1/ECT2/MYO5A/IQGAP1/RCC2/IPO5/SOD1/ARHGEF2/MTSS2/RTKN	10
MF	GO:0005095	GTPase inhibitor activity	3/294	13/18337	0.00103567	0.0246207	0.0205647	IQGAP1/IPO5/RTKN	3
MF	GO:0015037	peptide disulfide oxidoreductase activity	3/294	13/18337	0.00103567	0.0246207	0.0205647	PDIA6/PDIA3/GSTO1	3
MF	GO:0003678	DNA helicase activity	6/294	74/18337	0.00119943	0.0272739	0.0227809	CHD4/G3BP1/ANXA1/CHD5/MCM5/CHD1L	6
MF	GO:0140098	catalytic activity, acting on RNA	15/294	386/18337	0.00149536	0.0325864	0.0272182	UPF1/G3BP1/POLRMT/NOB1/DDX55/GARS1/MRPL44/DDX3Y/FBLL1/DHX16/DDX49/DDX6/TARS1/HARS2/WARS1	15
MF	GO:0044389	ubiquitin-like protein ligase binding	13/294	312/18337	0.00165442	0.0346105	0.0289088	YWHAE/GPI/SPOP/TPI1/CCT2/UBASH3B/CKB/PSMA3/LYN/DERL1/NEK6/HM13/VCL	13
MF	GO:0048306	calcium-dependent protein binding	6/294	84/18337	0.00230419	0.0454053	0.0379253	ANXA1/S100A11/S100A10/S100A4/S100A6/ANXA11	6
MF	GO:0016667	oxidoreductase activity, acting on a sulfur group of donors	5/294	58/18337	0.00234406	0.0454053	0.0379253	PGK1/PDIA6/PDIA3/PRDX3/GSTO1	5
MF	GO:0044183	protein folding chaperone	4/294	36/18337	0.00254609	0.0475574	0.0397229	CCT6A/CCT8/CCT2/CCT5	4
MF	GO:0003727	single-stranded RNA binding	6/294	88/18337	0.00291324	0.0525388	0.0438837	HNRNPC/HNRNPA1/PTBP1/ANXA1/RBMX/RBMS2	6
MF	GO:0005525	GTP binding	14/294	376/18337	0.00313293	0.0546173	0.0456198	RABL6/RAB1B/EHD4/ARF1/ATL3/RAB2A/TUBB4A/RAB7A/CDC42/RAB11B/TUBG2/RAB32/OLA1/RTKN	14
MF	GO:0032550	purine ribonucleoside binding	14/294	381/18337	0.00352345	0.0551978	0.0461046	RABL6/RAB1B/EHD4/ARF1/ATL3/RAB2A/TUBB4A/RAB7A/CDC42/RAB11B/TUBG2/RAB32/OLA1/RTKN	14
MF	GO:0015036	disulfide oxidoreductase activity	4/294	40/18337	0.00375734	0.0551978	0.0461046	PGK1/PDIA6/PDIA3/GSTO1	4
MF	GO:0031492	nucleosomal DNA binding	4/294	40/18337	0.00375734	0.0551978	0.0461046	CHD4/HNRNPC/RBBP4/SMARCC2	4
MF	GO:0001883	purine nucleoside binding	14/294	384/18337	0.00377627	0.0551978	0.0461046	RABL6/RAB1B/EHD4/ARF1/ATL3/RAB2A/TUBB4A/RAB7A/CDC42/RAB11B/TUBG2/RAB32/OLA1/RTKN	14
MF	GO:0032549	ribonucleoside binding	14/294	384/18337	0.00377627	0.0551978	0.0461046	RABL6/RAB1B/EHD4/ARF1/ATL3/RAB2A/TUBB4A/RAB7A/CDC42/RAB11B/TUBG2/RAB32/OLA1/RTKN	14
MF	GO:0042288	MHC class I protein binding	3/294	20/18337	0.00379946	0.0551978	0.0461046	ATP5F1A/DERL1/TAPBP	3
MF	GO:0004812	aminoacyl-tRNA ligase activity	4/294	41/18337	0.00411184	0.0565918	0.047269	GARS1/TARS1/HARS2/WARS1	4
MF	GO:0016875	ligase activity, forming carbon-oxygen bonds	4/294	41/18337	0.00411184	0.0565918	0.047269	GARS1/TARS1/HARS2/WARS1	4
